# Supplementary material for: MAGEH1 interacts with GADD45G and induces renal tubular cell apoptosis
Source: PLoS One. 2021 Nov 17;16(11):e0260135. doi: 10.1371/journal.pone.0260135 (PMC8598065; doi:10.1371/journal.pone.0260135)
Supplement: S1 Data — (XLSX) [file pone.0260135.s001.xlsx]

## Sheet: explanation
Protein microarray (HuProt human protein microarray version 2): The total data (2nd sheet) were sorted according to the descending order of median 532 nm fluorescence (Excel column AU) after removing control and blank rows to select top 40 samples (3rd sheet). Of these 40 samples, only two pairs of spots showed identical intensities: the spots at Block 41, Row 2, Column 9 and 10 designated as ND …

## Sheet: total
Block	Column	Row	Name	ID	X	Y	Dia.	F635 Median	F635 Mean	F635 SD	F635 CV	B635	B635 Median	B635 Mean	B635 SD	B635 CV	% > B635+1SD	% > B635+2SD	F635 % Sat.	F532 Median	F532 Mean	F532 SD	F532 CV	B532	B532 Median	B532 Mean	B532 SD	B532 CV	% > B532+1SD	% > B532+2SD	F532 % Sat.	Ratio of Medians (635/532)	Ratio of Means (635/532)	Median of Ratios (635/532)	Mean of Ratios (635/532)	Ratios SD (635/532)	Rgn Ratio (635/532)	Rgn R2 (635/532)	F Pixels	B Pixels	Circularity	Sum of Medians (635/532)	Sum of Means (635/532)	Log Ratio (635/532)	F635 Median - B635	F532 Median - B532	F635 Mean - B635	F532 Mean - B532	F635 Total Intensity
1	1	1	IFT22	JHU00265	2030	2000	70	1294	1263	443	35	597	597	652	214	32	88	69	0	1653	1987	832	41	579	579	758	619	81	88	38	0	0.649	0.473	0.489	0.403	2.54	0.371	0.632	32	207	100	1771	2074	-0.624	697	1074	666	1408	40400
1	2	1	IFT22	JHU00265	2150	2010	80	947	1024	392	38	560	560	611	216	35	62	46	0	1346	1467	801	54	531	531	685	541	78	62	31	0	0.475	0.496	0.524	0.402	2.27	0.365	0.587	52	250	100	1202	1400	-1.074	387	815	464	936	53248
1	3	1	ECHDC1	JHU02232	2290	1990	100	837	1067	643	60	613	613	713	425	59	38	24	0	1530	2185	2356	107	602	602	884	1168	132	43	15	0	0.241	0.287	0.3	0.27	2.345	0.27	0.721	80	418	100	1152	2037	-2.051	224	928	454	1583	85386
1	4	1	ECHDC1	JHU02232	2420	2010	70	1682	1527	550	36	707	707	831	597	71	66	25	0	2752	2711	894	32	788	788	1109	1318	118	81	13	0	0.496	0.426	0.462	0.351	2.089	0.422	0.68	32	204	100	2939	2743	-1.01	975	1964	820	1923	48864
1	5	1	ARL4D	JHU00200	2570	2000	70	1450	1729	1314	75	700	700	902	1030	114	47	6	0	2916	3609	2800	77	814	814	1233	1909	154	56	16	0	0.357	0.368	0.307	0.225	2.71	0.414	0.835	32	216	100	2852	3824	-1.487	750	2102	1029	2795	55314
1	6	1	ARL4D	JHU00200	2700	2000	80	903	1177	609	51	719	719	841	683	81	33	10	0	1804	2164	1187	54	760	760	1106	1169	105	46	19	0	0.176	0.326	0.318	0.316	2.049	0.316	0.713	52	286	100	1228	1862	-2.504	184	1044	458	1404	61206
1	7	1	VIPR2	JHU00288	2850	2010	80	1162	1418	969	68	688	688	749	240	32	60	48	0	1641	1993	1598	80	702	702	1073	1081	100	40	21	0	0.505	0.565	0.708	0.628	2.256	0.42	0.613	52	237	100	1413	2021	-0.986	474	939	730	1291	73752
1	8	1	VIPR2	JHU00288	2960	1990	80	933	1157	563	48	682	682	758	340	44	46	33	0	1064	1480	1250	84	691	691	980	913	93	27	13	0	0.673	0.602	0.691	0.707	2.069	0.387	0.642	52	251	100	624	1264	-0.571	251	373	475	789	60177
1	9	1	RRAGD	JHU00278	3110	2000	90	947	1162	656	56	667	667	746	352	47	46	35	0	1130	1439	991	68	686	686	890	767	86	35	15	0	0.631	0.657	0.805	0.753	2.467	0.382	0.566	52	332	100	724	1248	-0.665	280	444	495	753	60410
1	10	1	RRAGD	JHU00278	3230	2020	60	1300	1250	497	39	613	613	696	271	38	69	59	0	1239	1269	589	46	656	656	933	1101	118	16	3	0	1.178	1.039	1.145	1.134	1.888	0.467	0.43	32	151	100	1270	1250	0.237	687	583	637	613	39984
1	11	1	ADGRE5	JHU00204	3390	2010	90	878	1021	463	45	620	620	689	268	38	50	37	0	1084	1773	1844	104	664	664	928	801	86	35	19	0	0.614	0.362	0.627	0.581	2.692	0.191	0.469	52	308	100	678	1510	-0.703	258	420	401	1109	53092
1	12	1	ADGRE5	JHU00204	3490	2000	80	887	1420	2710	190	652	652	805	764	94	19	6	0	902	1974	4971	251	687	687	1311	2549	194	8	6	0	1.093	0.597	0.92	0.802	3.328	0.383	0.773	52	265	100	450	2055	0.128	235	215	768	1287	73865
1	13	1	RAB8A	JHU00260	3650	2010	60	1249	1285	800	62	609	609	729	676	92	47	6	0	1110	1400	867	61	637	637	1096	1506	137	16	3	0	1.353	0.886	0.881	0.884	2.227	0.376	0.244	32	164	100	1113	1439	0.436	640	473	676	763	41124
1	14	1	RAB8A	JHU00260	3780	2010	80	981	1853	2482	133	618	618	709	450	63	46	27	0	1337	5709	14318	250	673	673	1020	1239	121	40	27	4	0.547	0.245	0.756	0.541	3.493	0.16	0.759	52	261	100	1027	6271	-0.871	363	664	1235	5036	96346
1	15	1	AGTR1	JHU00193	3920	2020	70	1439	1863	2156	115	634	634	748	525	70	72	22	0	1375	2801	4864	173	750	750	1130	1476	130	19	19	0	1.288	0.599	1.092	1.002	2.008	0.43	0.857	32	202	100	1430	3280	0.365	805	625	1229	2051	59607
1	16	1	AGTR1	JHU00193	4040	2010	70	1195	1670	1700	101	613	613	710	329	46	69	38	0	1528	6173	11125	180	686	686	1103	1324	120	38	25	0	0.691	0.193	0.721	0.474	3.388	0.144	0.783	32	186	100	1424	6544	-0.533	582	842	1057	5487	53451
1	17	1	RPS13	JHU00647	4190	2000	100	756	1025	704	68	612	612	686	236	34	40	33	0	832	1355	1237	91	643	643	913	898	98	30	14	0	0.762	0.58	0.725	0.64	2.712	0.339	0.531	80	360	100	333	1125	-0.392	144	189	413	712	81980
1	18	1	RPS13	JHU00647	4300	2010	80	833	1066	668	62	643	643	700	209	29	48	37	0	1065	1629	1689	103	683	683	1014	965	95	31	17	0	0.497	0.447	0.789	0.639	3.487	0.311	0.555	52	227	100	572	1369	-1.008	190	382	423	946	55418
1	19	1	FIBP	JHU00610	4440	2010	80	974	1135	523	46	666	666	711	191	26	60	46	0	1187	1513	1171	77	683	683	1017	936	92	27	15	0	0.611	0.565	0.698	0.558	2.323	0.282	0.472	52	278	100	812	1299	-0.71	308	504	469	830	59026
1	20	1	FIBP	JHU00610	4580	2010	60	1317	1354	626	46	679	679	1026	2731	266	3	0	0	1210	1371	723	52	679	679	1208	2440	201	6	0	0	1.202	0.975	0.978	1.092	1.827	0.434	0.404	32	170	100	1169	1367	0.265	638	531	675	692	43321
1	21	1	ARL2BP	JHU00581	4730	2020	50	1795	2074	1104	53	634	634	657	142	21	100	100	0	1767	2774	2477	89	635	635	828	723	87	92	42	0	1.026	0.673	0.883	0.817	1.562	0.399	0.697	12	104	100	2293	3579	0.036	1161	1132	1440	2139	24887
1	22	1	ARL2BP	JHU00581	4850	2020	50	1719	1975	693	35	627	627	663	208	31	100	100	0	2368	3451	2953	85	653	653	783	586	74	92	67	0	0.637	0.482	0.76	0.639	1.689	0.31	0.721	12	104	100	2807	4146	-0.651	1092	1715	1348	2798	23701
1	23	1	DHODH	JHU00599	5010	2020	70	1493	1505	682	45	662	662	726	227	31	84	66	0	1356	1633	982	60	657	657	920	870	94	41	19	0	1.189	0.864	1.088	1.093	2.356	0.639	0.579	32	164	100	1530	1819	0.25	831	699	843	976	48168
1	24	1	DHODH	JHU00599	5120	2000	130	829	961	428	44	616	616	679	286	42	38	22	0	839	1258	1221	97	617	617	826	792	95	23	9	0	0.959	0.538	0.806	0.796	3.142	0.37	0.766	120	624	100	435	986	-0.06	213	222	345	641	115325
1	25	1	RPL11	JHU00640	5280	2030	110	850	1236	1474	119	610	610	719	688	95	24	6	0	767	1158	1098	94	571	571	839	1453	173	9	3	0	1.224	1.066	0.873	0.768	3.636	0.594	0.441	80	391	100	436	1213	0.292	240	196	626	587	98915
1	26	1	RPL11	JHU00640	5390	2010	50	1795	1808	339	18	584	584	696	684	98	100	8	0	1769	2214	1010	45	501	501	780	1671	214	42	8	0	0.955	0.715	0.812	0.798	1.545	0.445	0.922	12	86	100	2479	2937	-0.066	1211	1268	1224	1713	21695
1	27	1	STAMBP	JHU00662	5540	2010	60	1483	1409	575	40	572	572	726	873	120	56	3	0	1676	2011	1347	66	557	557	940	1375	146	44	19	0	0.814	0.576	0.673	0.643	1.813	0.337	0.579	32	168	100	2030	2291	-0.297	911	1119	837	1454	45102
1	28	1	STAMBP	JHU00662	5670	2020	60	1292	1220	541	44	561	561	593	193	32	72	72	0	1264	1555	1107	71	509	509	661	553	83	66	28	0	0.968	0.63	0.779	0.703	2.148	0.431	0.647	32	172	100	1486	1705	-0.047	731	755	659	1046	39043
1	29	1	STMN3	JHU00663	5820	2030	70	1296	1497	871	58	589	589	677	321	47	75	53	0	2179	3125	3223	103	571	571	824	822	99	66	47	0	0.44	0.356	0.433	0.526	2.682	0.268	0.715	32	179	100	2315	3462	-1.185	707	1608	908	2554	47889
1	30	1	STMN3	JHU00663	5950	2000	90	873	981	422	43	627	627	719	323	44	44	31	0	1131	1456	1332	91	594	594	907	962	106	27	15	0	0.458	0.411	0.609	0.547	2.799	0.181	0.587	52	346	100	783	1216	-1.126	246	537	354	862	51029
1	31	1	FBXL3	JHU00607	6100	2030	80	887	1135	857	75	646	646	700	283	40	48	40	0	1035	1263	1147	90	580	580	865	838	96	31	10	0	0.53	0.716	0.829	0.854	2.855	0.513	0.555	52	245	100	696	1172	-0.917	241	455	489	683	59014
1	32	1	FBXL3	JHU00607	6210	2040	60	1202	1178	477	40	524	524	557	166	29	78	66	0	1287	1552	1168	75	454	454	659	769	116	53	25	0	0.814	0.596	0.808	0.73	3.085	0.288	0.451	32	143	100	1511	1752	-0.297	678	833	654	1098	37697
1	1	2	NXPE3	JHU00997	2020	2150	50	2182	2215	702	31	600	600	673	252	37	100	100	0	2451	3134	2197	70	598	598	875	989	113	83	42	0	0.854	0.637	0.762	0.809	1.853	0.449	0.696	12	104	100	3435	4151	-0.228	1582	1853	1615	2536	26582
1	2	2	NXPE3	JHU00997	2140	2150	50	1397	2075	1774	85	576	576	629	323	51	100	75	0	1409	2682	2536	94	538	538	705	504	71	92	33	0	0.943	0.699	0.845	0.81	1.74	0.683	0.783	12	104	100	1692	3643	-0.085	821	871	1499	2144	24899
1	3	2	METTL21B	JHU00994	2290	2150	50	1842	1965	419	21	574	574	628	192	30	100	100	0	3118	3931	2152	54	626	626	771	534	69	100	100	0	0.509	0.421	0.496	0.472	1.399	0.403	0.761	12	104	100	3760	4696	-0.975	1268	2492	1391	3305	23579
1	4	2	METTL21B	JHU00994	2410	2150	60	1251	1411	642	45	674	674	993	2952	297	0	0	0	2077	2314	1141	49	669	669	1068	2817	263	13	0	0	0.41	0.448	0.47	0.438	1.693	0.368	0.573	32	172	100	1985	2382	-1.287	577	1408	737	1645	45147
1	5	2	ND	JHU00993	2570	2150	60	1602	2068	1708	82	722	722	791	294	37	81	66	0	2179	2857	2750	96	732	732	1073	1260	117	53	25	0	0.608	0.633	0.675	0.611	2.307	0.548	0.734	32	146	100	2327	3471	-0.717	880	1447	1346	2125	66165
1	6	2	ND	JHU00993	2690	2160	60	1464	1443	770	53	739	739	845	459	54	59	22	0	1350	1384	660	47	723	723	1073	1245	116	13	3	0	1.156	1.065	0.962	1.101	3.638	0.565	0.132	32	161	100	1352	1365	0.21	725	627	704	661	46168
1	7	2	ND	JHU01039	2850	2150	60	1596	1550	568	36	728	728	790	224	28	81	69	0	1505	1880	1534	81	709	709	1008	773	76	53	22	0	1.09	0.702	0.943	0.873	2.732	0.328	0.446	32	150	100	1664	1993	0.125	868	796	822	1171	49587
1	8	2	ND	JHU01039	2970	2160	90	1006	1138	476	41	721	721	816	359	43	48	35	0	1176	1487	1216	81	744	744	1346	2852	211	6	2	0	0.66	0.561	0.859	0.707	2.459	0.036	0.098	52	305	100	717	1160	-0.6	285	432	417	743	59181
1	9	2	IFT43	JHU00974	3100	2150	50	1516	1516	145	9	703	703	734	213	29	100	100	0	1407	1492	344	23	694	694	877	562	64	75	17	0	1.14	1.019	1.048	1.08	1.467	0.509	0.568	12	104	100	1526	1611	0.189	813	713	813	798	18192
1	10	2	IFT43	JHU00974	3230	2160	90	879	1027	493	48	620	620	674	200	29	58	40	0	1060	1322	872	65	683	683	783	469	59	44	23	0	0.687	0.637	0.963	0.896	2.776	0.395	0.515	52	279	100	636	1046	-0.542	259	377	407	639	53409
1	11	2	C3orf49	JHU00979	3390	2180	110	833	1628	2548	156	624	624	697	273	39	45	40	0	1490	4715	10007	212	719	719	964	1340	139	40	26	1	0.271	0.251	0.365	0.336	3.181	0.161	0.397	80	368	100	980	5000	-1.883	209	771	1004	3996	130229
1	12	2	C3orf49	JHU00979	3490	2150	50	1460	1469	375	25	626	626	673	191	28	92	83	0	2335	2391	616	25	722	722	914	656	71	100	67	0	0.517	0.505	0.536	0.466	1.49	0.413	0.714	12	82	100	2447	2512	-0.952	834	1613	843	1669	17632
1	13	2	DIDO1	JHU29107	3650	2160	60	1150	1111	404	36	631	631	728	351	48	56	34	0	1195	1310	727	55	680	680	1149	1318	114	19	3	0	1.008	0.762	0.925	0.825	1.861	0.307	0.421	32	164	100	1034	1110	0.011	519	515	480	630	35558
1	14	2	DIDO1	JHU29107	3780	2150	90	875	945	388	41	630	630	705	273	38	46	29	0	1093	1273	781	61	714	714	1666	4850	291	0	0	0	0.646	0.564	0.771	0.617	3.725	0.036	0.298	52	284	100	624	874	-0.629	245	379	315	559	49155
1	15	2	TWSG1	JHU01052	3910	2150	50	1546	1487	212	14	656	656	801	743	92	83	0	0	2172	2500	817	32	767	767	1059	778	73	100	50	0	0.633	0.48	0.602	0.497	1.483	0.37	0.522	12	104	100	2295	2564	-0.659	890	1405	831	1733	17840
1	16	2	TWSG1	JHU01052	4040	2140	90	1171	1375	960	69	649	649	770	589	76	48	15	0	1779	2460	2399	97	728	728	1112	1239	111	42	21	0	0.497	0.419	0.576	0.591	2.654	0.503	0.73	52	286	100	1573	2458	-1.01	522	1051	726	1732	71517
1	17	2	CCL3L1	JHU01356	4170	2140	90	1327	5255	9144	174	681	681	761	474	62	56	33	0	1503	11862	22896	193	683	683	1023	1400	136	37	27	13	0.788	0.409	0.687	0.61	2.223	0.38	0.907	52	283	100	1466	15753	-0.344	646	820	4574	11179	273265
1	18	2	CCL3L1	JHU01356	4310	2150	50	1364	1378	209	15	667	667	668	127	19	100	100	0	1534	2048	1115	54	626	626	720	365	50	100	75	0	0.768	0.5	0.707	0.589	2.173	0.362	0.477	12	104	100	1605	2133	-0.382	697	908	711	1422	16537
1	19	2	SURF4	JHU01428	4460	2160	70	1312	1258	448	35	642	642	741	370	49	69	34	0	1302	1700	1241	73	636	636	957	995	103	28	16	0	1.006	0.579	0.836	0.823	3.043	0.297	0.447	32	218	100	1336	1680	0.009	670	666	616	1064	40246
1	20	2	SURF4	JHU01428	4590	2160	60	1320	1330	499	37	649	649	770	474	61	66	34	0	1396	1789	1329	74	659	659	1006	1178	117	31	19	0	0.91	0.603	1.075	0.724	3.483	0.356	0.569	32	172	100	1408	1811	-0.135	671	737	681	1130	42546
1	21	2	METTL17	JHU01400	4740	2160	90	1159	1502	1107	73	652	652	711	282	39	63	46	0	2125	3215	2882	89	695	695	986	1655	167	46	31	0	0.355	0.337	0.324	0.348	2.274	0.407	0.767	52	257	100	1937	3370	-1.496	507	1430	850	2520	78110
1	22	2	METTL17	JHU01400	4860	2160	60	1496	1983	2467	124	646	646	794	934	117	44	6	0	3062	3857	3168	82	731	731	977	793	81	84	59	0	0.365	0.428	0.33	0.334	2.232	0.464	0.336	32	156	100	3181	4463	-1.455	850	2331	1337	3126	63441
1	23	2	FARS2	JHU01367	5010	2160	90	1301	1634	1028	62	630	630	728	695	95	46	31	0	1939	2233	1483	66	669	669	886	786	88	60	38	0	0.528	0.642	0.593	0.469	3.217	0.834	0.49	52	289	100	1941	2568	-0.92	671	1270	1004	1564	84962
1	24	2	FARS2	JHU01367	5120	2150	50	1673	2256	1040	46	598	598	631	143	22	100	100	0	2259	2423	754	31	677	677	783	424	54	100	92	0	0.68	0.95	0.878	0.893	1.513	0.796	0.59	12	92	100	2657	3404	-0.557	1075	1582	1658	1746	27071
1	25	2	BC006438.1_frag	JHU01397	5270	2140	80	957	1173	556	47	615	615	670	233	34	62	44	0	1743	1908	1211	63	648	648	922	838	90	56	29	0	0.312	0.443	0.484	0.527	2.304	0.393	0.709	52	234	100	1437	1818	-1.679	342	1095	558	1260	60977
1	26	2	BC006438.1_frag	JHU01397	5400	2160	60	1515	1572	883	56	571	571	604	167	27	78	72	0	1670	2461	1728	70	561	561	776	692	89	72	44	0	0.851	0.527	0.509	0.479	1.816	0.46	0.706	32	165	100	2053	2901	-0.232	944	1109	1001	1900	50294
1	27	2	RBM4	JHU01416	5560	2150	80	846	1405	2000	142	582	582	682	526	77	37	21	0	966	1996	2953	147	570	570	1102	3868	350	8	6	0	0.667	0.577	0.794	0.742	3.34	0.607	0.751	52	233	100	660	2249	-0.585	264	396	823	1426	73061
1	28	2	RBM4	JHU01416	5660	2150	50	1709	1726	402	23	581	581	794	911	114	75	8	0	2510	3647	3423	93	552	552	1556	6338	407	8	8	0	0.576	0.37	0.488	0.496	2.124	0.224	0.528	12	84	100	3086	4240	-0.796	1128	1958	1145	3095	20714
1	29	2	AP1M2	JHU01347	5820	2140	80	1084	1738	3124	179	598	598	732	765	104	35	10	0	1624	2177	2997	137	601	601	859	954	111	50	21	0	0.475	0.723	0.456	0.504	3.095	1.103	0.587	52	255	100	1509	2716	-1.074	486	1023	1140	1576	90369
1	30	2	AP1M2	JHU01347	5940	2160	60	1139	1200	507	42	622	622	768	916	119	28	3	0	1820	2016	1120	55	605	605	805	710	88	72	34	0	0.426	0.41	0.414	0.386	1.786	1.085	0.126	32	127	100	1732	1989	-1.233	517	1215	578	1411	38404
1	31	2	ND	JHU01414	6090	2160	60	1408	1415	707	49	628	628	662	174	26	75	66	0	1469	2079	2049	98	585	585	749	658	87	66	34	0	0.882	0.527	0.78	0.657	2.026	0.323	0.546	32	160	100	1664	2281	-0.181	780	884	787	1494	45273
1	32	2	ND	JHU01414	6210	2160	50	1893	4526	9682	213	605	605	658	207	31	100	92	0	2723	5496	10072	183	515	515	751	807	107	92	58	0	0.583	0.787	0.589	0.607	1.489	0.901	0.943	12	104	100	3496	8902	-0.778	1288	2208	3921	4981	54311
1	1	3	BC011600.2_frag	JHU01731	2030	2280	50	1471	1549	611	39	585	585	641	227	35	100	83	0	1953	2222	1112	50	566	566	803	740	92	92	42	0	0.639	0.582	0.576	0.556	1.974	0.278	0.253	12	104	100	2273	2620	-0.647	886	1387	964	1656	18586
1	2	3	BC011600.2_frag	JHU01731	2160	2280	60	1292	1393	842	60	609	609	789	965	122	22	9	0	1245	2213	2500	112	574	574	930	1533	164	34	13	0	1.018	0.478	0.764	0.816	2.545	0.334	0.743	32	167	100	1354	2423	0.026	683	671	784	1639	44574
1	3	3	ND	JHU01736	2300	2310	80	1332	1359	590	43	636	636	733	459	62	60	37	0	1934	1994	1008	50	648	648	1076	1597	148	31	6	0	0.541	0.537	0.517	0.489	2.33	0.236	0.291	52	228	100	1982	2069	-0.886	696	1286	723	1346	70673
1	4	3	ND	JHU01736	2420	2310	90	1561	1493	548	36	675	675	746	261	34	77	71	0	2248	2670	1928	72	732	732	1010	985	97	69	31	0	0.584	0.422	0.582	0.466	2.097	0.353	0.753	52	261	100	2402	2756	-0.775	886	1516	818	1938	77650
1	5	3	ND	JHU01770	2570	2270	80	1064	1162	476	40	725	725	855	871	101	25	0	0	1382	2091	1719	82	746	746	1021	1248	122	37	21	0	0.533	0.325	0.501	0.493	3.272	0.21	0.489	52	220	100	975	1782	-0.908	339	636	437	1345	60419
1	6	3	ND	JHU01770	2680	2300	80	1007	1350	973	72	683	683	744	246	33	50	48	0	1742	2339	3802	162	725	725	946	799	84	54	31	0	0.319	0.413	0.526	0.453	2.332	0.245	0.71	52	198	100	1341	2281	-1.65	324	1017	667	1614	70207
1	7	3	FAM92A1	JHU01764	2850	2290	70	823	958	359	37	692	692	756	235	31	34	28	0	1009	1906	1797	94	707	707	1034	1276	123	28	16	0	0.434	0.222	0.434	0.504	5.275	0.136	0.337	32	202	100	433	1465	-1.205	131	302	266	1199	30662
1	8	3	FAM92A1	JHU01764	2960	2300	70	1301	1279	391	30	727	727	1040	2062	198	0	0	0	1382	1674	1067	63	775	775	1909	4690	245	0	0	0	0.946	0.614	0.695	0.824	2.617	0.578	0.766	32	188	100	1181	1451	-0.081	574	607	552	899	40926
1	9	3	C4BPA	JHU01747	3110	2290	60	1118	1149	504	43	640	640	704	236	33	63	50	0	1404	1436	618	43	677	677	1011	1171	115	25	3	0	0.657	0.671	0.72	0.556	2.56	0.074	0.194	32	128	100	1205	1268	-0.605	478	727	509	759	36767
1	10	3	C4BPA	JHU01747	3220	2300	100	856	1069	895	83	634	634	729	605	82	28	8	0	1074	1753	1613	92	696	696	920	674	73	43	26	0	0.587	0.412	0.586	0.589	4.755	0.474	0.259	80	296	100	600	1492	-0.768	222	378	435	1057	85492
1	11	3	PROK1	JHU01795	3380	2290	60	1373	1368	740	54	634	634	895	1397	156	6	3	0	1823	2373	1526	64	779	779	1184	1099	92	47	28	0	0.708	0.46	0.551	0.466	2.402	0.326	0.401	32	130	100	1783	2328	-0.498	739	1044	734	1594	43773
1	12	3	PROK1	JHU01795	3500	2290	60	1356	1843	2069	112	638	638	707	237	33	78	66	0	1590	2844	3933	138	738	738	1071	934	87	41	25	0	0.843	0.572	0.802	0.721	1.94	0.49	0.742	32	166	100	1570	3311	-0.247	718	852	1205	2106	58983
1	13	3	CYP4B1	JHU01756	3640	2290	50	1388	1965	1849	94	601	601	633	165	26	100	100	0	2562	3133	2248	71	724	724	849	478	56	100	83	0	0.428	0.566	0.41	0.492	1.641	0.54	0.663	12	104	100	2625	3773	-1.224	787	1838	1364	2409	23575
1	14	3	CYP4B1	JHU01756	3770	2300	70	1221	1192	367	30	623	623	702	348	49	69	41	0	1774	2291	1335	58	673	673	1186	2746	231	19	0	0	0.543	0.352	0.448	0.404	2.342	0.23	0.48	32	186	100	1699	2187	-0.881	598	1101	569	1618	38141
1	15	3	ND	JHU01753	3900	2290	100	841	1085	1005	92	635	635	715	288	40	40	28	0	937	1327	856	64	708	708	1480	4316	291	0	0	0	0.9	0.727	0.696	0.592	4.562	0.893	0.151	80	361	100	435	1069	-0.153	206	229	450	619	86817
1	16	3	ND	JHU01753	4030	2290	50	1637	2350	2057	87	624	624	678	208	30	100	100	0	2045	5504	10234	185	740	740	1002	911	90	92	33	0	0.776	0.362	0.636	0.604	1.673	0.225	0.838	12	98	100	2318	6490	-0.365	1013	1305	1726	4764	28196
1	17	3	ZMYM5	JHU02205	4180	2330	100	892	1079	520	48	681	681	840	929	110	15	3	0	938	2225	3444	154	704	704	1115	1876	168	19	11	0	0.902	0.262	0.457	0.505	4.554	0.112	0.344	80	367	100	445	1919	-0.149	211	234	398	1521	86293
1	18	3	ZMYM5	JHU02205	4320	2300	70	1476	1702	1623	95	733	733	872	711	81	53	3	0	1294	1575	1259	79	700	700	1133	1791	158	6	3	0	1.251	1.107	1.064	0.994	1.899	0.174	0.25	32	215	100	1337	1844	0.323	743	594	969	875	54448
1	19	3	TMEM176A	JHU02198	4470	2300	60	1293	1235	356	28	658	658	760	368	48	69	34	0	1552	1727	961	55	654	654	1078	1620	150	22	3	0	0.707	0.538	0.749	0.701	2.639	0.288	0.316	32	158	100	1533	1650	-0.5	635	898	577	1073	39520
1	20	3	TMEM176A	JHU02198	4590	2300	60	1295	1290	542	42	657	657	822	1161	141	9	0	0	1368	1810	1271	70	712	712	1067	1249	117	22	19	0	0.973	0.577	0.798	0.608	2.377	0.23	0.434	32	147	100	1294	1731	-0.04	638	656	633	1098	41277
1	21	3	PNLIPRP1	JHU02176	4720	2280	110	863	1167	1363	116	636	636	719	474	65	34	14	0	1308	1808	1749	96	698	698	1034	1554	150	19	5	0	0.372	0.478	0.521	0.417	3.272	0.283	0.37	80	330	100	837	1641	-1.426	227	610	531	1110	93377
1	22	3	PNLIPRP1	JHU02176	4860	2300	70	1434	1414	673	47	638	638	1108	2855	257	3	0	0	2004	2545	2604	102	690	690	1311	2818	214	9	6	0	0.606	0.418	0.523	0.44	2.51	0.602	0.704	32	197	100	2110	2631	-0.723	796	1314	776	1855	45247
1	23	3	THAP2	JHU02197	5000	2310	90	1009	1333	1039	77	638	638	955	2399	251	6	2	0	1333	2900	4561	157	679	679	1105	2394	216	21	8	0	0.567	0.313	0.487	0.402	3.807	0.743	0.464	52	277	100	1025	2916	-0.818	371	654	695	2221	69310
1	24	3	THAP2	JHU02197	5120	2300	50	1638	1778	354	19	696	696	718	159	22	100	100	0	2494	2838	963	33	738	738	914	591	64	100	83	0	0.536	0.515	0.533	0.538	1.496	0.408	0.677	12	93	100	2698	3182	-0.898	942	1756	1082	2100	21331
1	25	3	LUM	JHU02162	5270	2300	70	1241	1444	801	55	612	612	700	615	87	53	22	0	1713	2582	3141	121	693	693	975	1565	160	28	16	0	0.617	0.44	0.515	0.431	3.03	0.348	0.844	32	222	100	1649	2721	-0.697	629	1020	832	1889	46216
1	26	3	LUM	JHU02162	5400	2300	60	1282	1235	478	38	592	592	624	161	25	78	72	0	1778	1999	901	45	621	621	820	673	82	78	44	0	0.596	0.467	0.586	0.494	1.739	0.345	0.558	32	167	100	1847	2021	-0.746	690	1157	643	1378	39507
1	27	3	GMPR2	JHU02144	5550	2280	80	945	1671	3482	208	589	589	859	3013	350	4	2	0	1656	2340	3618	154	580	580	943	1518	160	35	12	0	0.331	0.615	0.544	0.464	2.208	0.902	0.888	52	236	100	1432	2842	-1.596	356	1076	1082	1760	86890
1	28	3	GMPR2	JHU02144	5680	2310	80	1334	3000	4700	156	578	578	683	560	81	54	29	0	2480	12017	21112	175	602	602	1189	3843	323	27	27	12	0.403	0.212	0.261	0.205	3.783	0.213	0.917	52	244	100	2634	13837	-1.313	756	1878	2422	11415	155984
1	29	3	HEY2	JHU02148	5810	2310	60	1290	1295	612	47	553	553	613	224	36	78	63	0	1486	1585	834	52	603	603	861	1298	150	22	3	0	0.835	0.756	0.843	0.789	2.144	0.59	0.728	32	143	100	1620	1724	-0.261	737	883	742	982	41450
1	30	3	HEY2	JHU02148	5940	2280	110	632	925	513	55	593	593	635	208	32	40	35	0	791	1287	997	77	593	593	824	867	105	29	14	0	0.197	0.478	0.559	0.528	2.295	0.269	0.417	80	303	100	237	1026	-2.344	39	198	332	694	73971
1	31	3	CAPRIN2_frag	JHU02122	6080	2310	80	1109	1241	607	48	598	598	653	202	30	63	54	0	1904	2093	1279	61	587	587	825	758	91	62	46	0	0.388	0.427	0.448	0.399	2.229	0.328	0.596	52	232	100	1828	2149	-1.366	511	1317	643	1506	64509
1	32	3	CAPRIN2_frag	JHU02122	6210	2300	70	1507	1423	574	40	627	627	674	204	30	81	72	0	2301	2267	915	40	570	570	829	795	95	78	59	0	0.508	0.469	0.486	0.429	2.027	3.233	0.294	32	216	100	2611	2493	-0.976	880	1731	796	1697	45549
1	1	4	DDX50	JHU02522	2040	2440	80	829	1238	801	64	613	613	816	1365	167	19	2	0	1405	1987	2260	113	612	612	1168	2859	244	12	2	0	0.272	0.455	0.607	0.461	4.251	0.46	0.731	52	268	100	1009	2000	-1.876	216	793	625	1375	64371
1	2	4	DDX50	JHU02522	2160	2420	80	846	1629	3146	193	639	639	713	283	39	48	37	0	1155	1569	1394	88	649	649	995	1321	132	23	10	0	0.409	1.076	0.709	0.517	5.372	3.016	0.072	52	236	100	713	1910	-1.29	207	506	990	920	84699
1	3	4	MRPL15	JHU02551	2300	2430	70	1586	5340	12745	238	655	655	738	259	35	88	75	3	2174	4775	11441	239	698	698	1066	1261	118	63	28	3	0.631	1.149	0.675	0.771	2.749	1.12	0.784	32	176	100	2407	8762	-0.665	931	1476	4685	4077	170872
1	4	4	MRPL15	JHU02551	2420	2430	70	1816	1839	798	43	699	699	754	257	34	84	81	0	2613	3114	2147	68	745	745	1086	1060	97	66	31	0	0.598	0.481	0.631	0.527	3.522	0.289	0.425	32	168	100	2985	3509	-0.742	1117	1868	1140	2369	58850
1	5	4	SPG21	JHU02578	2570	2430	60	1475	1681	1638	97	691	691	724	194	26	75	72	0	2242	2557	1473	57	744	744	1029	987	95	66	31	0	0.523	0.546	0.471	0.397	4.615	0.737	0.198	32	147	100	2282	2803	-0.934	784	1498	990	1813	53802
1	6	4	SPG21	JHU02578	2690	2420	100	964	1158	526	45	649	649	705	222	31	56	43	0	1470	1827	1288	70	687	687	877	708	80	51	31	0	0.402	0.446	0.629	0.486	3.23	0.18	0.18	80	270	100	1098	1649	-1.314	315	783	509	1140	92625
1	7	4	DDC	JHU02520	2840	2430	60	1349	2061	3022	146	659	659	694	173	24	78	75	0	1793	3126	6100	195	690	690	791	403	50	88	69	0	0.626	0.576	0.444	0.474	3.049	0.116	0.031	32	161	100	1793	3838	-0.677	690	1103	1402	2436	65960
1	8	4	DDC	JHU02520	2960	2430	60	1210	1280	439	34	691	691	1127	2530	224	0	0	0	1740	2246	1411	62	720	720	1516	3564	235	9	0	0	0.509	0.386	0.432	0.388	3.125	0.232	0.24	32	153	100	1539	2115	-0.975	519	1020	589	1526	40954
1	9	4	CU674129.1_frag	JHU02512	3100	2420	80	810	967	479	49	588	588	693	964	139	15	0	0	1168	2197	3476	158	655	655	864	678	78	42	27	0	0.433	0.246	0.439	0.375	3.567	0.17	0.053	52	220	100	735	1921	-1.208	222	513	379	1542	50301
1	10	4	CU674129.1_frag	JHU02512	3230	2430	70	1195	1238	461	37	600	600	773	1234	159	9	0	0	2149	2432	1809	74	665	665	871	675	77	69	53	0	0.401	0.361	0.508	0.46	3.423	0.029	0.005	32	158	100	2079	2405	-1.319	595	1484	638	1767	39621
1	11	4	PDIA4	JHU02558	3370	2430	50	1513	1630	506	31	613	613	644	142	22	100	100	0	1996	2191	746	34	677	677	897	639	71	100	58	0	0.682	0.672	0.761	0.67	1.847	0.628	0.266	12	104	100	2219	2531	-0.551	900	1319	1017	1514	19558
1	12	4	PDIA4	JHU02558	3500	2430	60	1369	1386	765	55	655	655	826	1142	138	16	3	0	1635	2180	1620	74	734	734	1035	908	87	50	25	0	0.792	0.506	0.768	0.656	2.183	0.29	0.332	32	176	100	1615	2177	-0.336	714	901	731	1446	44354
1	13	4	TUBD1	JHU02584	3650	2440	60	1313	1478	1226	82	656	656	780	610	78	53	16	0	1608	1671	753	45	723	723	1082	965	89	38	13	0	0.742	0.867	0.637	0.799	3.156	0.812	0.198	32	156	100	1542	1770	-0.43	657	885	822	948	47304
1	14	4	TUBD1	JHU02584	3770	2440	80	995	1140	542	47	634	634	825	1151	139	10	2	0	1194	1729	1433	82	660	660	1182	2499	211	13	4	0	0.676	0.473	0.572	0.414	3.464	0.189	0.257	52	226	100	895	1575	-0.565	361	534	506	1069	59263
1	15	4	ANXA3	JHU02503	3920	2440	70	1327	1406	576	40	648	648	758	569	75	59	22	0	1299	1630	1196	73	649	649	973	1026	105	31	13	0	1.045	0.773	0.978	1.061	3.579	0.428	0.585	32	189	100	1329	1739	0.063	679	650	758	981	45007
1	16	4	ANXA3	JHU02503	4030	2440	70	1373	1482	514	34	662	662	856	1186	138	19	0	0	1377	1913	1411	73	680	680	1207	2125	176	19	6	0	1.02	0.665	1.12	1.103	4.173	0.259	0.241	32	190	100	1408	2053	0.029	711	697	820	1233	47424
1	17	4	AGTR1	JHU16058	4200	2430	90	1203	1456	1432	98	694	694	1002	1765	176	6	2	0	1768	2166	1770	81	698	698	1197	2099	175	17	8	0	0.476	0.519	0.518	0.496	3.114	0.772	0.561	52	207	100	1579	2230	-1.072	509	1070	762	1468	75689
1	18	4	AGTR1	JHU16058	4320	2440	60	1358	1975	2274	115	743	743	820	294	35	72	56	0	1943	2190	1061	48	705	705	1088	1334	122	44	16	0	0.497	0.83	0.724	0.61	2.984	2.197	0.111	32	82	100	1853	2717	-1.009	615	1238	1232	1485	63197
1	19	4	F12_frag	JHU02906	4430	2450	130	772	1154	1524	132	691	691	880	929	105	10	3	0	837	1400	1331	95	698	698	1149	1682	146	13	3	0	0.583	0.66	0.704	0.638	4.624	0.285	0.042	120	423	100	220	1165	-0.779	81	139	463	702	138443
1	20	4	F12_frag	JHU02906	4580	2450	70	1474	1492	643	43	654	654	782	1001	128	31	3	0	2185	2653	1499	56	689	689	995	1141	114	59	41	0	0.548	0.427	0.458	0.417	1.96	0.289	0.448	32	198	100	2316	2802	-0.867	820	1496	838	1964	47732
1	21	4	B4GAT1	JHU02888	4730	2430	90	1192	1359	1167	85	646	646	862	1853	214	4	4	0	1544	1899	1231	64	692	692	1021	1627	159	27	8	0	0.641	0.591	0.529	0.581	2.613	0.61	0.345	52	300	100	1398	1920	-0.642	546	852	713	1207	70653
1	22	4	B4GAT1	JHU02888	4860	2440	60	1223	1151	335	29	645	645	730	442	60	66	9	0	1896	2151	1007	46	686	686	956	907	94	63	28	0	0.478	0.345	0.419	0.323	2.221	0.271	0.489	32	164	100	1788	1971	-1.066	578	1210	506	1465	36844
1	23	4	TESC	JHU02962	5020	2470	100	838	1242	864	69	656	656	714	273	38	41	36	0	907	1417	1214	85	700	700	948	897	94	29	11	0	0.879	0.817	0.88	1.007	3.775	0.353	0.332	80	289	100	389	1303	-0.186	182	207	586	717	99345
1	24	4	TESC	JHU02962	5120	2420	80	1118	2213	5134	231	647	647	681	172	25	65	56	0	1403	2746	5821	211	692	692	902	711	78	50	27	0	0.662	0.762	0.771	0.651	2.851	0.852	0.853	52	225	100	1182	3620	-0.594	471	711	1566	2054	115095
1	25	4	FLI1	JHU02912	5280	2440	60	1600	1625	864	53	621	621	689	271	39	81	69	0	2194	3104	2952	95	671	671	1004	1153	114	63	25	0	0.643	0.413	0.545	0.47	2.561	0.278	0.605	32	140	100	2502	3437	-0.638	979	1523	1004	2433	52001
1	26	4	FLI1	JHU02912	5390	2440	90	931	1152	774	67	615	615	843	2893	343	4	0	0	1193	1683	1653	98	684	684	973	1442	148	23	4	0	0.621	0.538	0.613	0.545	2.596	0.336	0.547	52	255	100	825	1536	-0.688	316	509	537	999	59929
1	27	4	TNFAIP8L1	JHU02964	5530	2440	80	1092	1236	628	50	635	635	900	3019	335	0	0	0	1420	1760	1294	73	675	675	999	1492	149	25	10	0	0.613	0.554	0.658	0.606	2.609	0.56	0.531	52	235	100	1202	1686	-0.705	457	745	601	1085	64256
1	28	4	TNFAIP8L1	JHU02964	5670	2440	70	1324	1320	446	33	617	617	698	257	36	81	63	0	1713	2108	1090	51	639	639	933	909	97	63	25	0	0.658	0.479	0.48	0.466	2.001	0.57	0.959	32	121	100	1781	2172	-0.603	707	1074	703	1469	42240
1	29	4	GPRC5A	JHU02917	5790	2460	110	645	860	411	47	562	562	618	235	38	41	28	0	788	1146	819	71	582	582	809	1034	127	24	8	0	0.403	0.528	0.624	0.679	3.089	0.278	0.422	80	218	100	289	862	-1.311	83	206	298	564	68822
1	30	4	GPRC5A	JHU02917	5930	2420	100	627	950	553	58	577	577	657	446	67	34	23	0	785	1458	1297	88	576	576	792	726	91	43	23	0	0.239	0.423	0.569	0.444	3.895	0.342	0.301	80	298	100	259	1255	-2.064	50	209	373	882	76012
1	31	4	EBI3	JHU02905	6090	2440	70	1365	1333	516	38	598	598	697	536	76	66	16	0	1833	2103	1471	69	599	599	793	701	88	72	34	0	0.622	0.489	0.525	0.555	1.774	0.334	0.449	32	183	100	2001	2239	-0.686	767	1234	735	1504	42644
1	32	4	EBI3	JHU02905	6210	2450	60	1481	1415	480	33	612	612	641	135	21	94	88	0	1824	2158	1235	57	589	589	751	670	89	78	41	0	0.704	0.512	0.53	0.531	1.925	0.398	0.681	32	162	100	2104	2372	-0.507	869	1235	803	1569	45293
1	1	5	SGCD	JHU03343	2010	2590	90	991	1258	678	53	645	645	877	1354	154	19	0	0	1544	1887	1741	92	636	636	1180	2748	232	12	6	0	0.381	0.49	0.669	0.589	2.399	0.515	0.884	52	315	100	1254	1864	-1.392	346	908	613	1251	65423
1	2	5	SGCD	JHU03343	2150	2570	70	1666	1731	739	42	652	652	721	300	41	78	69	0	2161	2494	1446	57	656	656	966	1463	151	50	16	0	0.674	0.587	0.624	0.494	2.488	0.225	0.382	32	210	100	2519	2917	-0.57	1014	1505	1079	1838	55394
1	3	5	TMEM254	JHU03270	2290	2570	50	1736	1894	673	35	707	707	759	227	29	100	100	0	1754	1846	282	15	790	790	1008	844	83	75	0	0	1.067	1.124	1.007	1.019	1.497	0.47	0.372	12	98	100	1993	2243	0.094	1029	964	1187	1056	22729
1	4	5	TMEM254	JHU03270	2420	2560	80	998	1499	2385	159	665	665	749	580	77	44	15	0	1452	1544	923	59	711	711	1077	1236	114	27	6	0	0.449	1.001	0.802	0.81	3.127	2.689	0.044	52	242	100	1074	1667	-1.154	333	741	834	833	77926
1	5	5	ND	JHU03336	2570	2570	60	1610	1686	611	36	645	645	766	738	96	66	25	0	2154	2711	2089	77	668	668	1128	1706	151	41	13	0	0.649	0.51	0.72	0.612	1.878	0.285	0.503	32	140	100	2451	3084	-0.623	965	1486	1041	2043	53952
1	6	5	ND	JHU03336	2680	2560	100	839	1118	584	52	639	639	688	185	26	54	44	0	1117	1671	1481	88	646	646	893	866	96	38	18	0	0.425	0.467	0.594	0.498	4.151	0.289	0.554	80	317	100	671	1504	-1.236	200	471	479	1025	89430
1	7	5	WISP2	JHU03357	2840	2580	70	1967	2577	1709	66	639	639	696	199	28	84	81	0	2500	3064	2294	74	675	675	935	901	96	75	50	0	0.728	0.811	0.924	0.713	2.275	0.642	0.676	32	202	100	3153	4327	-0.459	1328	1825	1938	2389	82452
1	8	5	WISP2	JHU03357	2980	2580	100	703	1315	1249	94	622	622	665	198	29	40	34	0	959	1760	1682	95	669	669	862	647	75	43	30	0	0.279	0.635	0.731	0.568	4.265	0.548	0.492	80	261	100	371	1784	-1.84	81	290	693	1091	105207
1	9	5	KJ902836.1	JHU03297	3090	2570	100	656	842	467	55	556	556	607	224	36	35	25	0	837	1418	1552	109	621	621	777	576	74	36	18	0	0.463	0.359	0.695	0.486	4.352	0.215	0.501	80	177	100	316	1083	-1.111	100	216	286	797	67391
1	10	5	KJ902836.1	JHU03297	3220	2560	100	792	1824	5701	312	581	581	750	1066	142	16	5	0	909	2209	5281	239	652	652	941	1002	106	28	13	0	0.821	0.798	0.759	0.774	3.312	1.1	0.817	80	250	100	468	2800	-0.285	211	257	1243	1557	145930
1	11	5	FAM188A	JHU03271	3380	2570	60	1431	1632	1200	73	636	636	762	498	65	66	38	0	1767	2488	2654	106	680	680	1045	1270	121	44	16	0	0.731	0.551	0.61	0.496	2.968	0.393	0.884	32	165	100	1882	2804	-0.451	795	1087	996	1808	52222
1	12	5	FAM188A	JHU03271	3510	2590	90	1018	1432	1918	133	644	644	782	924	118	15	8	0	1515	2373	3148	132	664	664	912	935	102	48	13	0	0.439	0.461	0.493	0.435	2.321	0.357	0.507	52	296	100	1225	2497	-1.186	374	851	788	1709	74484
1	13	5	TTR	JHU03352	3650	2580	70	1323	1291	429	33	661	661	696	179	25	84	75	0	1649	1570	548	34	683	683	924	726	78	66	16	0	0.685	0.71	0.755	0.693	1.895	0.283	0.305	32	181	100	1628	1517	-0.545	662	966	630	887	41310
1	14	5	TTR	JHU03352	3770	2570	80	993	1145	551	48	671	671	922	1280	138	10	0	0	1341	1472	864	58	666	666	1289	3201	248	4	0	0	0.477	0.588	0.724	0.589	2.266	0.598	0.239	52	226	100	997	1280	-1.068	322	675	474	806	59539
1	15	5	MIB1_frag	JHU03320	3910	2570	50	1701	1777	594	33	684	684	841	668	79	75	25	0	1559	2507	1842	73	664	664	917	1067	116	50	25	0	1.136	0.593	0.753	0.763	1.788	0.407	0.639	12	92	100	1912	2936	0.184	1017	895	1093	1843	21319
1	16	5	MIB1_frag	JHU03320	4030	2580	110	844	1057	462	43	687	687	985	1930	195	0	0	0	899	1421	1712	120	676	676	1243	2836	228	6	3	0	0.704	0.497	1.117	0.967	3.588	0.206	0.465	80	293	100	380	1115	-0.506	157	223	370	745	84554
1	17	5	LETM2	JHU03703	4180	2570	80	911	1008	374	37	692	692	1222	2832	231	0	0	0	1050	1474	1182	80	686	686	1517	3595	236	4	0	0	0.602	0.401	0.568	0.518	3.04	1.026	0.439	52	174	100	583	1104	-0.733	219	364	316	788	52419
1	18	5	LETM2	JHU03703	4300	2560	110	809	1010	474	46	676	676	865	1278	147	4	0	0	892	1514	1483	97	698	698	1087	1257	115	21	13	0	0.686	0.409	0.55	0.551	2.762	0.79	0.501	80	275	100	327	1150	-0.545	133	194	334	816	80760
1	19	5	BOLL	JHU03654	4460	2580	60	1414	1387	520	37	689	689	801	557	69	59	16	0	1431	1629	845	51	676	676	948	862	90	41	16	0	0.96	0.732	0.82	0.626	2.954	0.522	0.555	32	93	100	1480	1651	-0.058	725	755	698	953	44376
1	20	5	BOLL	JHU03654	4570	2610	130	776	910	385	42	643	643	735	406	55	25	15	0	838	1265	1121	88	677	677	1006	1317	130	13	7	0	0.826	0.454	0.769	0.655	3.22	0.113	0.216	120	450	100	294	855	-0.276	133	161	267	588	109203
1	21	5	GAD1	JHU03686	4750	2590	80	926	1262	773	61	632	632	948	2246	236	4	0	0	2061	2694	2251	83	683	683	1268	2435	192	33	13	0	0.213	0.313	0.345	0.3	2.562	0.817	0.542	52	204	100	1672	2641	-2.229	294	1378	630	2011	65624
1	22	5	GAD1	JHU03686	4860	2590	90	877	1129	537	47	648	648	992	2253	227	0	0	0	1712	1807	1064	58	702	702	1126	1930	171	15	4	0	0.227	0.435	0.523	0.427	3.305	0.655	0.289	52	235	100	1239	1586	-2.141	229	1010	481	1105	58697
1	23	5	KIF6	JHU03699	5000	2580	60	1643	2104	1472	69	682	682	760	213	28	81	72	0	2241	3514	3796	108	738	738	1058	905	85	69	47	0	0.639	0.512	0.575	0.501	2.125	0.387	0.768	32	112	100	2464	4198	-0.645	961	1503	1422	2776	67320
1	24	5	KIF6	JHU03699	5130	2580	70	1590	1935	2119	109	655	655	795	796	100	56	16	0	2245	2741	2122	77	691	691	1024	2355	229	31	9	0	0.602	0.624	0.603	0.489	2.447	0.709	0.644	32	209	100	2489	3330	-0.733	935	1554	1280	2050	61911
1	25	5	TIMP4	JHU03732	5280	2580	90	1089	1344	1089	81	634	634	741	728	98	35	12	0	1634	2360	2115	89	684	684	1108	2415	217	23	8	0	0.479	0.424	0.51	0.442	3.125	0.404	0.734	52	216	100	1405	2386	-1.062	455	950	710	1676	69868
1	26	5	TIMP4	JHU03732	5390	2580	60	1375	1527	967	63	595	595	658	215	32	78	66	0	2210	3105	2361	76	665	665	895	784	87	78	47	0	0.505	0.382	0.418	0.386	2.322	0.351	0.702	32	128	100	2325	3372	-0.986	780	1545	932	2440	48867
1	27	5	RPL7A	JHU03725	5540	2580	80	892	1260	746	59	610	610	652	203	31	60	40	0	1601	2339	2019	86	666	666	862	776	90	58	37	0	0.302	0.389	0.403	0.431	2.636	0.673	0.616	52	198	100	1217	2323	-1.729	282	935	650	1673	65531
1	28	5	RPL7A	JHU03725	5660	2570	130	683	991	909	91	620	620	672	218	32	38	26	0	830	1348	1129	83	666	666	961	936	97	26	10	0	0.384	0.544	0.717	0.728	3.379	1.607	0.838	120	319	100	227	1053	-1.38	63	164	371	682	118938
1	29	5	C1QA	JHU03660	5810	2580	110	924	1151	877	76	602	602	648	186	28	59	49	0	1227	1596	1507	94	632	632	877	837	95	39	11	0	0.541	0.57	0.748	0.689	3.958	0.273	0.43	80	229	100	917	1513	-0.886	322	595	549	964	92072
1	30	5	C1QA	JHU03660	5940	2590	60	1242	1409	705	50	602	602	627	133	21	78	78	0	1581	3013	3757	124	613	613	723	620	85	75	44	0	0.661	0.336	0.536	0.404	2.086	0.186	0.619	32	132	100	1608	3207	-0.597	640	968	807	2400	45091
1	31	5	FAM218A	JHU03684	6070	2590	110	1046	1826	3312	181	626	626	730	863	118	35	5	0	1955	2484	3270	131	639	639	865	1339	154	48	20	0	0.319	0.65	0.442	0.466	3.255	0.743	0.564	80	349	100	1736	3045	-1.648	420	1316	1200	1845	146115
1	32	5	FAM218A	JHU03684	6210	2580	70	1419	1594	1006	63	676	676	828	1138	137	25	3	0	2181	2376	1440	60	686	686	1041	1865	179	31	6	0	0.497	0.543	0.583	0.597	2.173	0.608	0.898	32	202	100	2238	2608	-1.009	743	1495	918	1690	51007
1	1	6	BC027465.1_frag	JHU04077	2020	2710	60	1433	1465	799	54	630	630	788	524	66	59	25	0	1922	2580	1754	67	650	650	1024	1076	105	59	34	0	0.631	0.433	0.53	0.451	2.085	0.383	0.722	32	141	100	2075	2765	-0.664	803	1272	835	1930	46883
1	2	6	BC027465.1_frag	JHU04077	2150	2700	70	1374	1339	515	38	613	613	695	384	55	72	50	0	1522	1949	1710	87	613	613	844	770	91	56	22	0	0.837	0.543	0.742	0.633	1.999	0.283	0.308	32	216	100	1670	2062	-0.256	761	909	726	1336	42857
1	3	6	RNGTT	JHU04108	2330	2690	100	729	970	523	53	650	650	714	332	46	35	21	0	1217	1741	1494	85	673	673	957	907	94	34	19	0	0.145	0.3	0.371	0.399	3.615	0.222	0.566	80	322	100	623	1388	-2.784	79	544	320	1068	77590
1	4	6	RNGTT	JHU04108	2430	2710	90	950	1448	1388	95	641	641	730	579	79	44	23	0	1122	1977	3134	158	650	650	1050	1454	138	19	12	0	0.655	0.608	0.674	0.615	2.621	0.453	0.849	52	240	100	781	2134	-0.611	309	472	807	1327	75287
1	5	6	TNP1	JHU04119	2560	2710	70	1319	1508	809	53	608	608	707	638	90	59	25	0	1947	2622	1961	74	621	621	933	1406	150	47	25	0	0.536	0.45	0.442	0.513	1.926	0.355	0.663	32	198	100	2037	2901	-0.899	711	1326	900	2001	48244
1	6	6	TNP1	JHU04119	2690	2710	60	1224	1180	374	31	610	610	648	179	27	81	69	0	1596	1723	1187	68	604	604	831	682	82	63	25	0	0.619	0.509	0.592	0.435	2.745	0.312	0.568	32	163	100	1606	1689	-0.692	614	992	570	1119	37774
1	7	6	FLRT1	JHU04073	2840	2710	60	1141	1128	334	29	624	624	683	206	30	75	63	0	1513	1722	1175	68	663	663	962	831	86	53	16	0	0.608	0.476	0.618	0.53	2.039	0.268	0.525	32	162	100	1367	1563	-0.717	517	850	504	1059	36099
1	8	6	FLRT1	JHU04073	2960	2720	70	1275	1147	369	32	601	601	661	220	33	72	69	0	1789	1750	725	41	681	681	903	786	87	66	22	0	0.608	0.511	0.567	0.505	1.634	1.325	0.176	32	153	100	1782	1615	-0.717	674	1108	546	1069	36719
1	9	6	NG_021302.1_frag	JHU04117	3090	2700	100	674	906	512	56	606	606	671	235	35	36	25	0	915	1489	1341	90	669	669	941	860	91	29	18	0	0.276	0.366	0.434	0.401	2.487	0.242	0.588	80	196	100	314	1120	-1.855	68	246	300	820	72503
1	10	6	NG_021302.1_frag	JHU04117	3230	2690	100	825	993	437	44	629	629	715	418	58	31	18	0	1162	1457	998	68	674	674	991	1009	101	33	11	0	0.402	0.465	0.538	0.491	2.284	0.368	0.608	80	297	100	684	1147	-1.316	196	488	364	783	79417
1	11	6	ND	JHU04088	3380	2700	50	1671	1700	390	22	647	647	708	271	38	100	100	0	2036	2013	319	15	703	703	944	808	85	100	17	0	0.768	0.804	0.782	0.777	1.407	0.537	0.743	12	104	100	2357	2363	-0.38	1024	1333	1053	1310	20399
1	12	6	ND	JHU04088	3500	2710	60	1451	1993	2920	146	664	664	726	287	39	78	75	0	2123	2518	1752	69	688	688	956	899	94	75	28	0	0.548	0.726	0.628	0.495	2.394	1.005	0.895	32	152	100	2222	3159	-0.867	787	1435	1329	1830	63766
1	13	6	MT1F	JHU04092	3640	2710	70	1196	1183	475	40	644	644	678	172	25	72	63	0	1491	1618	871	53	632	632	800	637	79	69	25	0	0.643	0.547	0.745	0.616	3.779	0.336	0.54	32	190	100	1411	1525	-0.638	552	859	539	986	37867
1	14	6	MT1F	JHU04092	3770	2720	90	1205	1376	971	70	691	691	770	393	51	56	38	0	1531	2288	2363	103	679	679	979	1083	110	42	21	0	0.603	0.426	0.55	0.651	3.119	0.375	0.79	52	288	100	1366	2294	-0.729	514	852	685	1609	71533
1	15	6	NDUFS1	JHU04096	3920	2720	70	1413	1420	486	34	697	697	751	216	28	81	75	0	1616	2133	1601	75	686	686	983	903	91	53	22	0	0.77	0.5	0.654	0.613	1.957	0.259	0.496	32	197	100	1646	2170	-0.377	716	930	723	1447	45430
1	16	6	NDUFS1	JHU04096	4060	2690	130	874	1514	2833	187	687	687	830	1420	171	8	4	0	898	2182	4361	199	670	670	1024	2022	197	16	6	0	0.82	0.547	0.763	0.733	3.438	0.632	0.73	120	415	100	415	2339	-0.286	187	228	827	1512	181670
1	17	6	ART5	JHU04420	4190	2710	60	1424	1412	579	41	654	654	967	2475	255	0	0	0	1553	1765	1189	67	681	681	1264	3275	259	9	0	0	0.883	0.699	0.901	0.826	1.898	0.377	0.485	32	131	100	1642	1842	-0.179	770	872	758	1084	45184
1	18	6	ART5	JHU04420	4310	2720	60	1363	1337	588	43	641	641	712	278	39	78	56	0	1589	1771	1071	60	683	683	1053	1335	126	22	9	0	0.797	0.64	0.735	0.67	2.047	0.337	0.444	32	146	100	1628	1784	-0.328	722	906	696	1088	42796
1	19	6	ALDOB	JHU04416	4460	2710	80	1058	1678	2372	141	666	666	762	362	47	50	40	0	1126	2593	5802	223	676	676	1152	1495	129	25	8	0	0.871	0.528	0.763	0.761	3.207	0.393	0.891	52	179	100	842	2929	-0.199	392	450	1012	1917	87233
1	20	6	ALDOB	JHU04416	4580	2720	60	1416	1946	2172	111	627	627	735	388	52	78	56	0	1765	3011	4166	138	658	658	976	1060	108	50	31	0	0.713	0.561	0.582	0.601	1.91	0.486	0.864	32	110	100	1896	3672	-0.489	789	1107	1319	2353	62270
1	21	6	SGOL1	JHU04485	4740	2720	80	1060	1197	747	62	637	637	716	362	50	52	40	0	1470	1853	1309	70	669	669	995	1189	119	35	17	0	0.528	0.473	0.611	0.653	3.215	0.382	0.663	52	227	100	1224	1744	-0.921	423	801	560	1184	62245
1	22	6	SGOL1	JHU04485	4850	2710	70	1522	1397	509	36	626	626	845	1147	135	28	0	0	2167	2367	1094	46	683	683	1086	1425	131	56	19	0	0.604	0.458	0.561	0.569	2.374	0.843	0.25	32	160	100	2380	2455	-0.728	896	1484	771	1684	44716
1	23	6	TACO1	JHU04430	5000	2700	80	987	1140	672	58	651	651	863	1063	123	12	2	0	1211	2104	2310	109	704	704	1060	1398	131	27	13	0	0.663	0.349	0.595	0.496	2.984	0.135	0.226	52	257	100	843	1889	-0.594	336	507	489	1400	59303
1	24	6	TACO1	JHU04430	5130	2720	70	1590	1551	667	43	629	629	798	915	114	53	9	0	1672	2006	1252	62	664	664	1116	2746	246	16	0	0	0.953	0.687	0.942	0.826	2.457	0.335	0.399	32	157	100	1969	2264	-0.069	961	1008	922	1342	49634
1	25	6	YIF1A	JHU04509	5260	2700	100	704	1151	1332	115	653	653	838	1505	179	8	3	0	931	1435	1679	117	705	705	1425	4041	283	3	1	0	0.226	0.682	0.585	0.544	3.238	0.409	0.487	80	260	100	277	1228	-2.148	51	226	498	730	92089
1	26	6	YIF1A	JHU04509	5390	2710	80	1034	1178	592	50	643	643	711	289	40	60	42	0	1255	2615	6990	267	712	712	1203	2893	240	10	2	0	0.72	0.281	0.732	0.649	2.775	0.029	0.079	52	221	100	934	2438	-0.474	391	543	535	1903	61260
1	27	6	RAP1B	JHU04473	5540	2720	70	1372	1379	597	43	641	641	714	312	43	81	59	0	1876	2333	2003	85	717	717	1129	1283	113	38	13	0	0.631	0.457	0.634	0.614	2.49	0.238	0.38	32	205	100	1890	2354	-0.665	731	1159	738	1616	44119
1	28	6	RAP1B	JHU04473	5670	2720	60	1490	2746	4367	159	582	582	658	353	53	81	69	0	2011	3812	5386	141	644	644	1102	1445	131	41	16	0	0.664	0.683	0.701	0.728	1.969	0.725	0.764	32	151	100	2275	5332	-0.59	908	1367	2164	3168	87883
1	29	6	GLYATL2	JHU04445	5810	2710	80	1196	1321	810	61	644	644	726	536	73	50	31	0	1548	2435	2590	106	661	661	1072	1350	125	37	21	0	0.622	0.382	0.521	0.538	2.75	0.303	0.395	52	227	100	1439	2451	-0.684	552	887	677	1774	68708
1	30	6	GLYATL2	JHU04445	5940	2720	60	1432	2403	3235	134	640	640	824	784	95	50	25	0	1729	3810	5419	142	661	661	1183	1725	145	44	22	0	0.742	0.56	0.752	0.738	4.023	0.531	0.661	32	150	100	1860	4912	-0.431	792	1068	1763	3149	76908
1	31	6	TMEM205	JHU04506	6080	2710	80	1065	1326	1103	83	648	648	722	380	52	50	38	0	1197	1631	1709	104	695	695	927	761	82	38	17	0	0.831	0.724	0.855	0.819	3.361	0.498	0.599	52	218	100	919	1614	-0.268	417	502	678	936	68972
1	32	6	TMEM205	JHU04506	6210	2720	60	1667	1652	671	40	701	701	796	609	76	72	19	0	1852	1921	912	47	730	730	1043	1354	129	25	9	0	0.861	0.798	0.821	0.799	2.344	0.293	0.355	32	164	100	2088	2142	-0.216	966	1122	951	1191	52866
1	1	7	METTL13	JHU04842	2000	2850	100	877	1068	603	56	593	593	708	535	75	30	18	0	976	1522	1246	81	602	602	902	1066	118	31	14	0	0.759	0.516	0.708	0.648	2.368	0.478	0.67	80	420	100	658	1395	-0.397	284	374	475	920	85465
1	2	7	METTL13	JHU04842	2150	2850	70	1311	1418	669	47	602	602	713	531	74	56	28	0	1565	2044	1331	65	658	658	931	1165	125	41	19	0	0.782	0.589	0.665	0.605	2.252	0.455	0.738	32	207	100	1616	2202	-0.355	709	907	816	1386	45373
1	3	7	HIST1H2BC	JHU04839	2290	2850	90	1052	1153	696	60	647	647	686	189	27	60	54	0	1267	1867	2126	113	675	675	910	759	83	46	19	0	0.684	0.424	0.615	0.563	2.396	0.279	0.707	52	281	100	997	1698	-0.548	405	592	506	1192	59947
1	4	7	HIST1H2BC	JHU04839	2410	2860	70	1227	1166	485	41	615	615	654	181	27	72	69	0	1181	1433	1172	81	625	625	894	936	104	22	13	0	1.101	0.682	0.848	0.922	2.762	0.252	0.464	32	193	100	1168	1359	0.138	612	556	551	808	37301
1	5	7	FGD3	JHU04833	2570	2850	70	1159	1195	416	34	630	630	671	190	28	84	72	0	1372	1526	773	50	644	644	881	749	85	47	9	0	0.727	0.641	0.677	0.671	2.468	0.312	0.495	32	202	100	1257	1447	-0.461	529	728	565	882	38226
1	6	7	FGD3	JHU04833	2690	2840	60	1229	1417	984	69	641	641	674	171	25	78	69	0	1398	1945	2267	116	642	642	823	559	67	63	38	0	0.778	0.596	0.661	0.614	3.02	0.574	0.746	32	162	100	1344	2079	-0.363	588	756	776	1303	45329
1	7	7	PCNP	JHU04855	2840	2850	70	1145	1640	2074	126	626	626	679	205	30	78	63	0	1589	3103	5848	188	664	664	884	767	86	63	19	0	0.561	0.416	0.543	0.435	2.253	0.38	0.846	32	204	100	1444	3453	-0.834	519	925	1014	2439	52468
1	8	7	PCNP	JHU04855	2960	2840	60	1187	1162	517	44	596	596	634	148	23	81	72	0	1339	1737	1724	99	669	669	834	548	65	63	28	0	0.882	0.53	0.636	0.634	1.993	0.289	0.681	32	156	100	1261	1634	-0.181	591	670	566	1068	37199
1	9	7	EFHC2	JHU04826	3110	2840	80	1088	1464	1488	101	631	631	673	187	27	73	60	0	1183	2075	3109	149	671	671	867	698	80	37	21	0	0.893	0.593	0.904	0.78	3.489	0.632	0.938	52	230	100	969	2237	-0.164	457	512	833	1404	76107
1	10	7	EFHC2	JHU04826	3240	2870	80	913	956	343	35	637	637	687	217	31	54	40	0	1005	1354	863	63	675	675	911	821	90	27	15	0	0.836	0.47	0.649	0.571	1.991	0.327	0.645	52	183	100	606	998	-0.258	276	330	319	679	49691
1	11	7	PFDN4	JHU04858	3380	2840	90	980	1084	441	40	655	655	808	1280	158	6	0	0	1212	1367	697	50	696	696	1108	2467	222	2	0	0	0.63	0.639	0.754	0.709	3.398	0.355	0.688	52	282	100	841	1100	-0.667	325	516	429	671	56387
1	12	7	PFDN4	JHU04858	3510	2880	100	1261	1951	2114	108	680	680	907	1568	172	20	13	0	1704	7809	16115	206	697	697	1180	2701	228	24	18	3	0.577	0.179	0.54	0.458	2.729	0.139	0.447	80	255	100	1588	8383	-0.793	581	1007	1271	7112	156106
1	13	7	DDX1	JHU04822	3640	2860	100	807	1168	1165	99	691	691	834	844	101	19	6	0	833	1644	2271	138	689	689	1119	1505	134	19	9	0	0.806	0.499	0.643	0.624	2.528	0.563	0.74	80	282	100	260	1432	-0.312	116	144	477	955	93464
1	14	7	DDX1	JHU04822	3770	2850	60	1546	1642	754	45	698	698	831	559	67	72	34	0	1949	2632	1836	69	757	757	1258	1770	140	38	19	0	0.711	0.503	0.515	0.525	2.687	0.398	0.738	32	144	100	2040	2819	-0.491	848	1192	944	1875	52559
1	15	7	FAM136A	JHU04834	3920	2860	70	1406	1507	705	46	629	629	711	424	59	75	41	0	1497	2137	1889	88	664	664	935	1010	108	41	22	0	0.933	0.596	0.813	0.799	2.185	0.335	0.538	32	199	100	1610	2351	-0.1	777	833	878	1473	48208
1	16	7	FAM136A	JHU04834	4040	2850	90	1083	1214	604	49	672	672	718	192	26	60	50	0	1303	1790	1559	87	668	668	907	869	95	37	25	0	0.647	0.483	0.625	0.778	2.856	0.711	0.943	52	222	100	1046	1664	-0.628	411	635	542	1122	63113
1	17	7	GTSE1	JHU05221	4190	2860	90	953	1358	2069	152	659	659	723	212	29	54	44	0	994	1804	3099	171	690	690	962	969	100	21	12	0	0.967	0.627	0.898	0.687	3.131	0.594	0.802	52	265	100	598	1813	-0.048	294	304	699	1114	70624
1	18	7	GTSE1	JHU05221	4300	2840	90	870	1000	435	43	676	676	744	262	35	42	31	0	1015	1296	788	60	703	703	1071	1180	110	17	4	0	0.622	0.546	0.672	0.632	3.059	0.188	0.33	52	261	100	506	917	-0.685	194	312	324	593	51989
1	19	7	BCL2L1	JHU05191	4460	2840	90	1169	1977	4191	211	660	660	796	710	89	42	8	0	1319	2221	3361	151	685	685	1116	1551	138	29	12	0	0.803	0.857	0.555	0.608	4.119	1.01	0.708	52	281	100	1143	2853	-0.317	509	634	1317	1536	102802
1	20	7	BCL2L1	JHU05191	4590	2860	60	1107	1284	747	58	651	651	720	292	40	63	44	0	1150	1493	939	62	654	654	843	646	76	38	25	0	0.919	0.754	0.844	0.701	2.14	0.554	0.495	32	165	100	952	1472	-0.121	456	496	633	839	41080
1	21	7	SCO1	JHU05257	4730	2850	50	1462	1507	336	22	625	625	683	221	32	100	92	0	1546	2224	1449	65	647	647	817	605	74	50	50	0	0.931	0.559	0.974	0.816	2.166	0.368	0.602	12	104	100	1736	2459	-0.103	837	899	882	1577	18086
1	22	7	SCO1	JHU05257	4850	2850	50	1211	1265	252	19	631	631	672	185	27	100	100	0	1246	1895	1487	78	646	646	810	549	67	83	25	0	0.967	0.508	0.823	0.704	1.684	0.276	0.714	12	104	100	1180	1883	-0.049	580	600	634	1249	15176
1	23	7	TREM1	JHU05272	5000	2870	80	855	1705	3192	187	636	636	858	1902	221	12	4	0	1123	2136	3519	164	662	662	1119	2662	237	13	8	0	0.475	0.725	0.885	0.685	2.896	0.793	0.929	52	228	100	680	2543	-1.074	219	461	1069	1474	88642
1	24	7	TREM1	JHU05272	5150	2850	110	926	1072	537	50	635	635	775	1340	172	6	0	0	966	1337	938	70	658	658	1156	2478	214	5	0	0	0.945	0.644	0.781	0.762	2.208	0.528	0.875	80	281	100	599	1116	-0.082	291	308	437	679	85727
1	25	7	ABCB7	JHU05185	5280	2850	50	1419	1478	300	20	620	620	878	2212	251	0	0	0	2309	2864	1507	52	689	689	1330	3823	287	17	0	0	0.493	0.394	0.441	0.46	1.661	0.199	0.691	12	98	100	2419	3033	-1.02	799	1620	858	2175	17731
1	26	7	ABCB7	JHU05185	5400	2850	60	1356	1342	427	31	633	633	694	207	29	88	69	0	1490	1945	1824	93	678	678	957	907	94	44	16	0	0.89	0.56	0.836	0.7	1.815	0.279	0.538	32	167	100	1535	1976	-0.167	723	812	709	1267	42935
1	27	7	EXOSC5	JHU05214	5540	2850	50	1620	1701	295	17	626	626	707	243	34	100	100	0	2636	2860	1319	46	705	705	1085	1192	109	67	50	0	0.515	0.499	0.595	0.587	1.829	0.359	0.706	12	104	100	2925	3230	-0.958	994	1931	1075	2155	20411
1	28	7	EXOSC5	JHU05214	5660	2850	70	1381	1262	441	34	618	618	816	1153	141	6	0	0	1486	1750	1164	66	679	679	1289	2364	183	22	0	0	0.945	0.601	0.804	0.738	1.855	0.558	0.92	32	204	100	1570	1715	-0.081	763	807	644	1071	40395
1	29	7	SEMA4A	JHU05258	5810	2850	50	1506	1680	519	30	606	606	622	138	22	100	100	0	1448	1950	1050	53	625	625	790	646	81	75	33	0	1.094	0.811	1.005	0.953	1.799	0.397	0.536	12	94	100	1723	2399	0.129	900	823	1074	1325	20161
1	30	7	SEMA4A	JHU05258	5930	2870	110	741	970	499	51	636	636	770	667	86	26	5	0	804	1271	1116	87	663	663	1013	1418	139	16	3	0	0.745	0.549	0.554	0.604	3.213	0.345	0.609	80	399	100	246	942	-0.425	105	141	334	608	77581
1	31	7	CYB5R2	JHU05207	6090	2860	60	1454	1561	825	52	626	626	685	273	39	78	72	0	1771	2122	1355	63	671	671	983	1307	132	47	9	0	0.753	0.644	0.696	0.757	1.983	0.311	0.47	32	166	100	1928	2386	-0.41	828	1100	935	1451	49953
1	32	7	CYB5R2	JHU05207	6210	2860	50	1691	1904	678	35	694	694	827	565	68	92	42	0	1941	2818	1754	62	715	715	1111	1791	161	33	25	0	0.813	0.575	0.783	0.68	1.525	0.203	0.456	12	104	100	2223	3313	-0.298	997	1226	1210	2103	22853
1	1	8	NUP62	JHU05623	2040	2980	60	1308	1344	624	46	591	591	643	203	31	88	81	0	2039	2777	2451	88	626	626	844	716	84	72	50	0	0.507	0.35	0.435	0.438	2.492	0.215	0.455	32	127	100	2130	2904	-0.979	717	1413	753	2151	42998
1	2	8	NUP62	JHU05623	2140	3000	80	775	899	402	44	616	616	703	389	55	42	12	0	935	1231	1036	84	666	666	924	812	87	27	10	0	0.591	0.501	0.614	0.662	2.015	0.371	0.512	52	246	100	428	848	-0.759	159	269	283	565	46761
1	3	8	LYPD3	JHU05615	2310	2980	60	1121	1222	496	40	639	639	686	229	33	75	59	0	1350	1641	809	49	676	676	931	876	94	38	22	0	0.715	0.604	0.562	0.602	3.206	0.352	0.428	32	138	100	1156	1548	-0.484	482	674	583	965	39104
1	4	8	LYPD3	JHU05615	2410	2980	50	1222	1186	216	18	604	604	666	216	32	92	75	0	1439	1906	1054	55	634	634	865	879	101	42	25	0	0.768	0.458	0.602	0.56	1.807	0.291	0.553	12	94	100	1423	1854	-0.381	618	805	582	1272	14232
1	5	8	LZTFL1	JHU05616	2580	2990	80	883	942	375	39	632	632	666	154	23	54	50	0	1369	1435	947	65	650	650	849	668	78	54	21	0	0.349	0.395	0.576	0.527	3.644	0.24	0.323	52	254	100	970	1095	-1.518	251	719	310	785	48977
1	6	8	LZTFL1	JHU05616	2690	2980	70	1080	1182	499	42	653	653	700	258	36	63	38	0	1464	1923	1522	79	651	651	924	922	99	47	22	0	0.525	0.416	0.581	0.497	2.175	0.296	0.521	32	188	100	1240	1801	-0.929	427	813	529	1272	37837
1	7	8	GNAZ	JHU05605	2830	2980	60	1191	1214	485	39	615	615	686	281	40	69	53	0	1227	1524	1115	73	649	649	959	1008	105	22	13	0	0.997	0.685	0.865	0.673	2.249	0.317	0.433	32	162	100	1154	1474	-0.005	576	578	599	875	38841
1	8	8	GNAZ	JHU05605	2950	2980	70	1160	1224	410	33	645	645	684	196	28	75	69	0	1187	1744	1362	78	683	683	994	902	90	28	22	0	1.022	0.546	0.959	0.708	2.832	0.257	0.536	32	186	100	1019	1640	0.031	515	504	579	1061	39180
1	9	8	ZFP82	JHU05662	3080	3020	110	792	887	311	35	658	658	739	643	87	6	3	0	895	1286	980	76	681	681	972	1167	120	21	8	0	0.626	0.379	0.562	0.53	4.514	0.445	0.64	80	365	100	348	834	-0.675	134	214	229	605	70934
1	10	8	ZFP82	JHU05662	3220	2960	110	774	1633	3424	209	650	650	722	299	41	39	23	0	864	2437	5394	221	677	677	963	989	102	26	16	0	0.663	0.559	0.561	0.536	2.93	0.594	0.868	80	363	100	311	2743	-0.593	124	187	983	1760	130679
1	11	8	TRUB1	JHU05650	3380	3000	60	1030	1043	295	28	667	667	797	652	81	25	0	0	1212	1678	1152	68	704	704	1078	1087	100	34	16	0	0.715	0.386	0.405	0.401	2.663	0.279	0.587	32	138	100	871	1350	-0.485	363	508	376	974	33361
1	12	8	TRUB1	JHU05650	3490	2980	90	1128	1349	1782	132	691	691	885	1427	161	6	2	0	1283	1880	1935	102	702	702	1191	2732	229	12	4	0	0.752	0.559	0.553	0.426	3.476	0.655	0.853	52	229	100	1018	1836	-0.411	437	581	658	1178	70129
1	13	8	ASB17	JHU05572	3650	2990	60	1126	2558	5284	206	714	714	802	308	38	63	31	0	1285	4535	10322	227	731	731	1134	1104	97	31	19	0	0.744	0.485	0.558	0.53	2.502	0.506	0.973	32	134	100	966	5648	-0.427	412	554	1844	3804	81870
1	14	8	ASB17	JHU05572	3760	2990	70	1110	1051	302	28	649	649	709	181	25	72	56	0	1274	1481	970	65	699	699	1006	1220	121	16	3	0	0.802	0.514	0.635	0.616	2.083	0.115	0.326	32	202	100	1036	1184	-0.319	461	575	402	782	33619
1	15	8	TWF1	JHU05653	3920	3000	70	1164	1372	733	53	640	640	705	423	60	59	28	0	1366	1601	865	54	654	654	926	1155	124	34	9	0	0.736	0.773	0.942	0.907	2.362	0.506	0.654	32	183	100	1236	1679	-0.442	524	712	732	947	43908
1	16	8	TWF1	JHU05653	4040	2980	100	850	947	434	45	635	635	686	210	30	51	28	0	997	1318	923	70	648	648	909	1187	130	16	11	0	0.616	0.466	0.556	0.557	3.226	0.178	0.334	80	323	100	564	982	-0.699	215	349	312	670	75765
1	17	8	KJ903373.1_frag	JHU06042	4190	2990	50	1768	3512	3659	104	616	616	675	224	33	100	100	0	2404	5178	5682	109	615	615	851	739	86	75	50	0	0.644	0.635	0.828	0.72	1.572	0.544	0.857	12	104	100	2941	7459	-0.635	1152	1789	2896	4563	42140
1	18	8	KJ903373.1_frag	JHU06042	4310	3000	60	1176	1286	653	50	670	670	758	287	37	63	44	0	1127	1335	861	64	703	703	1106	1318	119	16	6	0	1.193	0.975	1.201	1.061	1.913	0.381	0.424	32	136	100	930	1248	0.255	506	424	616	632	41153
1	19	8	C1orf110_frag	JHU05966	4460	2990	60	1351	1337	419	31	661	661	847	915	108	28	0	0	1214	1541	960	62	681	681	1188	1823	153	13	0	0	1.295	0.786	1.071	0.983	1.949	0.343	0.461	32	166	100	1223	1536	0.372	690	533	676	860	42789
1	20	8	C1orf110_frag	JHU05966	4580	3000	60	1380	1389	447	32	690	690	808	461	57	69	34	0	1232	1474	817	55	684	684	1125	1655	147	16	0	0	1.259	0.885	0.927	0.945	1.976	0.329	0.682	32	142	100	1238	1489	0.332	690	548	699	790	44459
1	21	8	ATF7	JHU05957	4720	2990	90	996	1333	1302	97	640	640	698	264	37	54	42	0	1217	1606	1517	94	622	622	882	1805	204	13	6	0	0.598	0.704	0.704	0.795	2.865	0.421	0.467	52	290	100	951	1677	-0.741	356	595	693	984	69330
1	22	8	ATF7	JHU05957	4850	2990	70	1386	4595	12277	267	643	643	811	1451	178	22	13	0	1501	5004	13186	263	660	660	1143	2983	260	16	6	3	0.883	0.91	1.01	0.949	2.281	0.873	0.957	32	177	100	1584	8296	-0.179	743	841	3952	4344	147052
1	23	8	YPEL3	JHU06044	5020	2980	100	782	980	530	54	663	663	991	2355	237	1	0	0	930	1455	1222	83	654	654	1318	3633	275	3	0	0	0.431	0.396	0.464	0.469	3.559	0.506	0.884	80	254	100	395	1118	-1.214	119	276	317	801	78408
1	24	8	YPEL3	JHU06044	5140	2980	80	786	1244	1435	115	642	642	842	1514	179	8	2	0	995	1740	2392	137	632	632	1095	2238	204	13	4	0	0.397	0.543	0.651	0.692	2.414	0.477	0.765	52	133	100	507	1710	-1.334	144	363	602	1108	64685
1	25	8	MDP1	JHU06008	5240	3010	110	762	1000	650	65	631	631	710	360	50	30	16	0	824	1693	3332	196	646	646	927	1097	118	19	9	0	0.736	0.352	0.703	0.609	3.151	0.216	0.184	80	303	100	309	1416	-0.442	131	178	369	1047	79982
1	26	8	MDP1	JHU06008	5390	3000	70	1471	1349	468	34	619	619	678	255	37	75	69	0	1467	1673	1138	68	641	641	925	928	100	44	9	0	1.031	0.707	0.967	0.905	2.191	0.179	0.564	32	202	100	1678	1762	0.045	852	826	730	1032	43177
1	27	8	SYT16	JHU06034	5560	3010	100	940	1090	571	52	622	622	683	308	45	51	35	0	1079	1547	1644	106	644	644	959	1393	145	19	6	0	0.731	0.518	0.647	0.659	4.05	0.199	0.41	80	302	100	753	1371	-0.452	318	435	468	903	87162
1	28	8	SYT16	JHU06034	5670	2990	90	1322	2155	3809	176	637	637	708	337	47	62	52	0	1429	3129	6277	200	643	643	1061	1768	166	29	12	0	0.872	0.611	0.649	0.681	2.088	0.514	0.695	52	255	100	1471	4004	-0.198	685	786	1518	2486	112067
1	29	8	WFDC2	JHU06043	5820	3000	70	1300	1426	900	63	612	612	666	269	40	84	72	0	1477	1963	1434	73	642	642	821	554	67	69	34	0	0.824	0.616	0.754	0.614	2.905	0.521	0.598	32	177	100	1523	2135	-0.279	688	835	814	1321	45622
1	30	8	WFDC2	JHU06043	5930	3000	70	1150	1238	509	41	613	613	708	387	54	63	25	0	1550	2304	2835	123	619	619	836	752	89	56	34	0	0.577	0.371	0.514	0.479	2.764	0.192	0.358	32	155	100	1468	2310	-0.794	537	931	625	1685	39619
1	31	8	RALA	JHU06022	6090	3010	100	817	1036	521	50	653	653	756	564	74	29	9	0	994	1596	1655	103	661	661	1017	1486	146	18	10	0	0.492	0.41	0.753	0.747	3.421	0.218	0.417	80	313	100	497	1318	-1.022	164	333	383	935	82897
1	32	8	RALA	JHU06022	6210	3010	90	2042	10308	19384	188	709	709	946	1493	157	48	25	6	1852	9224	18371	199	726	726	1306	2806	214	27	19	8	1.184	1.13	1.079	1.22	2.221	1.063	0.935	52	293	100	2459	18097	0.243	1333	1126	9599	8498	536017
1	1	9	RPS24	JHU06405	2030	3120	70	1409	1507	954	63	605	605	658	203	30	81	75	0	1803	2631	2398	91	644	644	859	689	80	75	38	0	0.694	0.454	0.598	0.615	2.812	0.334	0.687	32	214	100	1963	2889	-0.528	804	1159	902	1987	48209
1	2	9	RPS24	JHU06405	2150	3130	60	1275	1303	600	46	629	629	790	658	83	50	16	0	1367	1786	1535	85	687	687	1247	2307	185	13	3	0	0.95	0.613	0.741	0.617	2.948	0.303	0.546	32	150	100	1326	1773	-0.074	646	680	674	1099	41683
1	3	9	CARS	JHU06351	2290	3110	90	844	1015	515	50	636	636	731	467	63	38	12	0	1043	1381	1038	75	683	683	1020	1645	161	13	4	0	0.578	0.543	0.863	0.771	3.586	0.252	0.423	52	302	100	568	1077	-0.791	208	360	379	698	52774
1	4	9	CARS	JHU06351	2440	3140	100	880	1131	785	69	641	641	687	211	30	54	39	0	1121	1810	2000	110	668	668	868	724	83	41	21	0	0.528	0.429	0.615	0.582	3.211	0.299	0.42	80	322	100	692	1632	-0.923	239	453	490	1142	90460
1	5	9	CSTF3	JHU06357	2570	3130	60	1320	1211	466	38	654	654	690	198	28	69	59	0	1349	1588	1077	67	654	654	896	887	98	41	19	0	0.958	0.596	0.715	0.731	2.103	0.3	0.488	32	141	100	1361	1491	-0.061	666	695	557	934	38762
1	6	9	CSTF3	JHU06357	2690	3130	70	1452	1389	366	26	672	672	706	179	25	91	75	0	1460	1758	1150	65	686	686	960	868	90	44	16	0	1.008	0.669	0.941	0.795	2.159	0.276	0.43	32	214	100	1554	1789	0.011	780	774	717	1072	44432
1	7	9	GATA3	JHU06372	2840	3120	60	1196	1174	403	34	636	636	689	206	29	69	63	0	1603	1983	1514	76	689	689	885	589	66	63	44	0	0.613	0.416	0.663	0.563	3.344	0.234	0.424	32	158	100	1474	1832	-0.707	560	914	538	1294	37582
1	8	9	GATA3	JHU06372	2950	3120	70	1295	1331	652	48	639	639	687	189	27	69	63	0	1453	1486	1028	69	663	663	875	651	74	53	22	0	0.83	0.841	0.874	0.703	2.153	0.312	0.333	32	204	100	1446	1515	-0.268	656	790	692	823	42587
1	9	9	MED31	JHU06384	3100	3130	60	1338	1266	396	31	691	691	825	975	118	16	0	0	1229	1304	632	48	721	721	1111	1582	142	9	0	0	1.274	0.986	1.12	0.944	1.98	0.348	0.516	32	141	100	1155	1158	0.349	647	508	575	583	40509
1	10	9	MED31	JHU06384	3230	3130	50	1543	1628	393	24	616	616	651	168	25	100	100	0	1746	2617	1724	65	629	629	780	472	60	100	83	0	0.83	0.509	0.639	0.626	1.547	0.396	0.755	12	104	100	2044	3000	-0.269	927	1117	1012	1988	19534
1	11	9	PARS2	JHU06781	3380	3120	60	1425	1456	738	50	678	678	722	340	47	72	56	0	1448	1810	1025	56	655	655	842	741	88	56	28	0	0.942	0.674	0.805	0.711	1.944	0.502	0.405	32	131	100	1540	1933	-0.086	747	793	778	1155	46579
1	12	9	PARS2	JHU06781	3480	3140	90	1234	1375	702	51	676	676	738	287	38	63	48	0	1483	1625	1179	72	667	667	944	909	96	46	13	0	0.684	0.73	0.922	0.725	3.093	0.435	0.351	52	257	100	1374	1657	-0.548	558	816	699	958	71486
1	13	9	SSBP1	JHU06414	3630	3140	100	822	1485	2379	160	669	669	748	245	32	43	38	0	914	2521	6160	244	685	685	986	921	93	28	16	0	0.668	0.444	0.768	0.638	2.979	0.303	0.419	80	339	100	382	2652	-0.582	153	229	816	1836	118770
1	14	9	SSBP1	JHU06414	3770	3130	60	1459	1451	507	34	692	692	752	230	30	78	72	0	1654	1988	1093	54	682	682	933	789	84	63	25	0	0.789	0.581	0.758	0.595	2.265	0.358	0.457	32	164	100	1739	2065	-0.342	767	972	759	1306	46431
1	15	9	ZNF577	JHU06430	3920	3130	60	1800	1874	922	49	667	667	792	716	90	72	31	0	1677	2585	2211	85	647	647	924	1081	116	47	31	0	1.1	0.623	0.773	0.68	2.449	0.268	0.369	32	124	100	2163	3145	0.138	1133	1030	1207	1938	59980
1	16	9	ZNF577	JHU06430	4030	3150	80	1141	1305	674	51	686	686	780	559	71	46	17	0	1304	3137	6645	211	684	684	1115	1461	131	29	21	0	0.734	0.252	0.653	0.585	4.622	0.218	0.093	52	225	100	1075	3072	-0.446	455	620	619	2453	67873
1	17	9	GLRA2	JHU06756	4180	3130	60	1245	1383	637	46	681	681	788	400	50	66	34	0	1668	3425	3959	115	726	726	1274	2007	157	31	22	0	0.599	0.26	0.453	0.422	4.647	0.15	0.558	32	136	100	1506	3401	-0.74	564	942	702	2699	44248
1	18	9	GLRA2	JHU06756	4300	3110	110	1053	2554	4231	165	651	651	769	452	58	48	29	0	1071	3676	7832	213	674	674	1125	1732	153	28	16	0	1.013	0.634	0.758	0.8	3.57	0.469	0.619	80	372	100	799	4905	0.018	402	397	1903	3002	204300
1	19	9	SOX5	JHU06796	4460	3140	70	1358	2130	2461	115	651	651	762	398	52	78	47	0	1573	3775	5527	146	662	662	981	951	96	47	38	0	0.776	0.475	0.771	0.853	3.904	0.417	0.789	32	149	100	1618	4592	-0.366	707	911	1479	3113	68144
1	20	9	SOX5	JHU06796	4560	3130	100	929	1284	1120	87	655	655	748	350	46	45	23	0	971	2619	5290	201	655	655	998	1268	127	31	20	0	0.867	0.32	0.524	0.544	3.53	0.17	0.554	80	337	100	590	2593	-0.206	274	316	629	1964	102718
1	21	9	IGHG1	JHU06761	4730	3140	70	1336	1314	467	35	657	657	738	382	51	72	38	0	1634	2081	1295	62	647	647	1092	2376	217	22	3	0	0.688	0.458	0.496	0.522	1.809	0.305	0.607	32	167	100	1666	2091	-0.54	679	987	657	1434	42038
1	22	9	IGHG1	JHU06761	4830	3110	110	701	882	432	48	667	667	747	332	44	30	11	0	948	1233	850	68	664	664	1054	1751	166	11	1	0	0.12	0.378	0.65	0.542	3.509	0.153	0.579	80	391	100	318	784	-3.062	34	284	215	569	70559
1	23	9	DARS2	JHU06739	5020	3130	110	844	1361	2969	218	649	649	916	1980	216	4	1	0	1031	1790	2749	153	646	646	1083	2337	215	11	5	0	0.506	0.622	0.61	0.536	2.556	1.465	0.433	80	378	100	580	1856	-0.981	195	385	712	1144	108919
1	24	9	DARS2	JHU06739	5120	3130	70	1015	1115	444	39	652	652	874	1424	162	3	0	0	1155	1400	883	63	658	658	1146	3253	283	0	0	0	0.73	0.624	0.83	0.833	2.528	0.161	0.783	32	171	100	860	1205	-0.453	363	497	463	742	35677
1	25	9	IGHG1	JHU06762	5290	3120	90	1070	1192	654	54	647	647	721	283	39	52	40	0	1162	1669	1504	90	664	664	905	1159	128	35	10	0	0.849	0.542	0.625	0.604	3.214	0.775	0.617	52	215	100	921	1550	-0.235	423	498	545	1005	61967
1	26	9	IGHG1	JHU06762	5390	3130	90	1097	1712	2308	134	655	655	706	251	35	56	44	0	1033	1954	2378	121	649	649	859	686	79	40	19	0	1.151	0.81	0.979	0.909	2.981	0.801	0.482	52	201	100	826	2362	0.203	442	384	1057	1305	89048
1	27	9	SCNN1G	JHU06791	5540	3140	110	688	1016	981	96	627	627	673	274	40	26	18	0	744	1316	1344	102	620	620	840	1156	137	19	16	0	0.492	0.559	0.412	0.473	4.6	0.284	0.361	80	297	100	185	1085	-1.023	61	124	389	696	81288
1	28	9	SCNN1G	JHU06791	5660	3130	70	1327	2142	3865	180	612	612	653	202	30	100	97	0	1379	2609	4857	186	595	595	808	1238	153	31	16	0	0.912	0.76	0.918	0.865	2.034	0.784	0.956	32	166	100	1499	3544	-0.133	715	784	1530	2014	68549
1	29	9	PARS2	JHU06781	5800	3120	80	1101	1788	3476	194	608	608	707	613	86	44	19	0	1288	3527	6337	179	617	617	905	1466	161	35	21	0	0.735	0.405	0.557	0.42	6.148	0.277	0.163	52	253	100	1164	4090	-0.445	493	671	1180	2910	92979
1	30	9	PARS2	JHU06781	5940	3130	80	1046	1234	1091	88	649	649	761	576	75	35	13	0	1274	1934	1648	85	655	655	1172	2922	249	13	2	0	0.641	0.457	0.54	0.46	2.539	0.215	0.344	52	240	100	1016	1864	-0.641	397	619	585	1279	64186
1	31	9	CSRP2BP	JHU06738	6080	3130	70	1420	1368	443	32	633	633	735	619	84	59	13	0	1447	1743	988	56	628	628	1058	3055	288	3	0	0	0.961	0.659	0.728	0.747	1.95	0.188	0.801	32	174	100	1606	1850	-0.057	787	819	735	1115	43790
1	32	9	CSRP2BP	JHU06738	6210	3140	60	1705	2122	3332	157	680	680	784	770	98	53	16	0	1613	2663	4615	173	708	708	1127	1541	136	22	13	0	1.133	0.738	0.893	0.887	2.031	0.711	0.942	32	148	100	1930	3397	0.18	1025	905	1442	1955	67917
1	1	10	GOSR2	JHU07136	2010	3290	80	875	1077	790	73	635	635	705	291	41	44	23	0	1081	1708	2286	133	692	692	1197	3956	330	8	4	0	0.617	0.435	0.6	0.676	3.672	0.291	0.679	52	286	100	629	1458	-0.697	240	389	442	1016	56020
1	2	10	GOSR2	JHU07136	2150	3270	60	1189	1192	377	31	617	617	715	582	81	47	6	0	1392	1522	789	51	673	673	1018	2763	271	3	0	0	0.796	0.677	0.826	0.665	2.249	0.373	0.441	32	160	100	1291	1424	-0.33	572	719	575	849	38135
1	3	10	HRH1	JHU07144	2310	3290	110	797	926	383	41	634	634	887	1588	179	1	0	0	958	1354	1124	83	693	693	1208	2776	229	6	0	0	0.615	0.442	0.576	0.495	3.521	0.449	0.413	80	332	100	428	953	-0.701	163	265	292	661	74085
1	4	10	HRH1	JHU07144	2420	3250	80	775	889	360	40	651	651	770	783	101	6	0	0	1018	1476	1414	95	661	661	988	1258	127	21	12	0	0.347	0.292	0.627	0.481	3.472	0.377	0.643	52	186	100	481	1053	-1.526	124	357	238	815	46205
1	5	10	KCNAB2	JHU07151	2560	3280	60	1518	1784	1959	109	638	638	687	183	26	84	78	0	1618	2423	2626	108	660	660	910	745	81	59	34	0	0.919	0.65	0.752	0.758	2.194	0.6	0.579	32	163	100	1838	2909	-0.123	880	958	1146	1763	57073
1	6	10	KCNAB2	JHU07151	2680	3270	70	1206	1243	496	39	638	638	715	490	68	56	28	0	1538	1806	1273	70	656	656	1018	1473	144	22	9	0	0.644	0.526	0.57	0.522	1.935	0.27	0.532	32	206	100	1450	1755	-0.635	568	882	605	1150	39762
1	7	10	SNPH	JHU07182	2820	3270	60	1097	1171	723	61	619	619	753	683	90	28	6	0	1085	1866	2373	127	632	632	1053	1736	164	19	9	0	1.055	0.447	0.881	0.663	2.924	0.153	0.267	32	135	100	931	1786	0.077	478	453	552	1234	37463
1	8	10	SNPH	JHU07182	2930	3310	120	760	1403	4229	301	627	627	684	275	40	31	18	0	835	1735	3937	226	630	630	889	860	96	21	10	0	0.649	0.702	0.777	0.737	4.475	1.053	0.412	120	515	100	338	1881	-0.624	133	205	776	1105	168391
1	9	10	RBMY1A1	JHU07168	3110	3270	60	1202	1193	437	36	651	651	717	234	32	69	56	0	1268	1385	824	59	644	644	941	892	94	28	6	0	0.883	0.731	0.865	0.769	2.323	0.252	0.307	32	166	100	1175	1283	-0.179	551	624	542	741	38161
1	10	10	RBMY1A1	JHU07168	3230	3260	60	1143	1184	362	30	664	664	716	248	34	78	47	0	1208	1469	871	59	651	651	841	679	80	47	19	0	0.86	0.636	0.682	0.648	2.137	0.304	0.422	32	152	100	1036	1338	-0.218	479	557	520	818	37878
1	11	10	WDR48	JHU07191	3360	3300	110	911	1184	829	70	691	691	989	1794	181	6	3	0	931	1806	2446	135	708	708	1968	7305	371	4	1	0	0.987	0.449	0.598	0.616	3.839	0.223	0.842	80	324	100	443	1591	-0.02	220	223	493	1098	94705
1	12	10	WDR48	JHU07191	3490	3290	80	939	1327	1431	107	662	662	692	156	22	58	48	0	918	1692	2586	152	651	651	821	585	71	35	17	0	1.037	0.639	0.901	0.993	4.394	0.497	0.752	52	187	100	544	1706	0.053	277	267	665	1041	69021
1	13	10	GNAQ	JHU07135	3630	3280	80	771	1581	3559	225	645	645	764	753	98	17	6	0	919	1869	4721	252	646	646	914	1295	141	21	6	0	0.462	0.765	0.847	0.713	3.29	0.545	0.612	52	183	100	399	2159	-1.115	126	273	936	1223	82199
1	14	10	GNAQ	JHU07135	3770	3290	100	796	1292	2476	191	670	670	831	1058	127	5	3	0	909	1313	1247	94	661	661	1081	2468	228	6	3	0	0.508	0.954	1.002	0.99	2.983	0.592	0.5	80	255	100	374	1274	-0.977	126	248	622	652	103344
1	15	10	ZNF131	JHU07195	3900	3270	120	756	1659	5162	311	685	685	762	479	62	26	15	0	775	2405	5733	238	664	664	951	960	100	21	16	0	0.64	0.559	0.671	0.642	4.541	0.779	0.297	120	360	100	182	2715	-0.645	71	111	974	1741	199097
1	16	10	ZNF131	JHU07195	4030	3270	50	1892	5073	9728	191	684	684	721	189	26	100	100	0	1785	4868	9121	187	654	654	982	1138	115	50	33	0	1.068	1.042	1.088	0.991	1.748	1.044	0.948	12	81	100	2339	8603	0.095	1208	1131	4389	4214	60875
1	17	10	PSTPIP1	JHU07559	4170	3280	120	772	1473	3435	233	680	680	808	675	83	23	14	0	845	1917	4818	251	706	706	1082	1615	149	22	8	0	0.662	0.655	0.637	0.567	3.393	0.615	0.8	120	382	100	231	2004	-0.595	92	139	793	1211	176747
1	18	10	PSTPIP1	JHU07559	4300	3290	90	954	1169	641	54	630	630	730	432	59	40	23	0	1019	1592	2056	129	677	677	974	1378	141	21	6	0	0.947	0.589	1.001	0.737	3.989	0.22	0.416	52	182	100	666	1454	-0.078	324	342	539	915	60800
1	19	10	LILRB2	JHU07534	4430	3280	120	742	1165	1484	127	631	631	699	326	46	33	23	0	707	1796	3152	175	636	636	873	1078	123	21	13	0	1.563	0.46	0.553	0.58	4.022	0.335	0.413	120	338	100	182	1694	0.645	111	71	534	1160	139782
1	20	10	LILRB2	JHU07534	4570	3270	50	1402	1665	567	34	625	625	686	217	31	100	100	0	1300	1958	1328	67	598	598	849	917	108	33	25	0	1.107	0.765	1.117	0.973	2.184	0.498	0.452	12	99	100	1479	2400	0.146	777	702	1040	1360	19979
1	21	10	ND	JHU07555	4730	3270	60	1213	1201	313	26	701	701	797	424	53	63	19	0	1396	1804	1187	65	707	707	1063	1068	100	34	16	0	0.743	0.456	0.56	0.54	2.337	0.225	0.423	32	155	100	1201	1597	-0.428	512	689	500	1097	38424
1	22	10	ND	JHU07555	4850	3300	80	1075	1146	462	40	674	674	793	512	64	48	10	0	1053	1393	1843	132	676	676	1305	3416	261	2	2	0	1.064	0.658	1.052	0.865	2.873	0.184	0.212	52	239	100	778	1189	0.089	401	377	472	717	59599
1	23	10	FAM71B	JHU07513	5000	3280	70	1167	1207	523	43	632	632	987	2530	256	0	0	0	1403	1736	1390	80	639	639	1385	3896	281	6	0	0	0.7	0.524	0.634	0.515	2.225	7.925	0.091	32	181	100	1299	1672	-0.514	535	764	575	1097	38622
1	24	10	FAM71B	JHU07513	5130	3280	80	1104	1121	448	39	655	655	791	714	90	40	0	0	1088	1161	614	52	636	636	1030	2450	237	2	0	0	0.993	0.888	0.967	0.698	3.015	0.385	0.87	52	262	100	901	991	-0.01	449	452	466	525	58271
1	25	10	TMEM208	JHU07526	5270	3270	60	1295	1256	388	30	640	640	703	230	32	75	66	0	1410	1617	1024	63	639	639	898	754	83	50	9	0	0.85	0.63	0.762	0.79	2.358	0.277	0.375	32	151	100	1426	1594	-0.235	655	771	616	978	40194
1	26	10	TMEM208	JHU07526	5390	3260	90	935	1040	518	49	641	641	713	344	48	46	25	0	977	1262	954	75	636	636	968	1515	156	10	2	0	0.862	0.637	0.833	0.776	2.91	0.16	0.323	52	277	100	635	1025	-0.214	294	341	399	626	54100
1	27	10	RHOBTB3	JHU07563	5560	3300	110	864	1196	983	82	642	642	1085	3729	343	3	0	0	831	1676	1855	110	635	635	1269	3652	287	6	4	0	1.133	0.532	0.697	0.692	3.2	1.031	0.738	80	272	100	418	1595	0.18	222	196	554	1041	95649
1	28	10	RHOBTB3	JHU07563	5680	3300	100	685	1061	755	71	621	621	1152	4113	357	0	0	0	737	1175	1166	99	637	637	1253	3783	301	1	1	0	0.64	0.818	0.76	0.775	3.146	1.028	0.846	80	224	100	164	978	-0.644	64	100	440	538	84918
1	29	10	ND	JHU07545	5810	3310	110	787	1086	734	67	632	632	755	665	88	28	5	0	1119	3176	6659	209	636	636	928	1128	121	35	19	0	0.321	0.179	0.558	0.393	5.314	0.04	0.233	80	295	100	638	2994	-1.64	155	483	454	2540	86843
1	30	10	ND	JHU07545	5940	3270	70	1362	1392	502	36	673	673	731	278	38	75	59	0	1881	2106	1330	63	662	662	957	1443	150	41	16	0	0.565	0.498	0.604	0.617	2.434	0.308	0.468	32	196	100	1908	2163	-0.823	689	1219	719	1444	44542
1	31	10	CCDC185	JHU07496	6080	3280	70	1490	1523	682	44	662	662	695	169	24	84	75	0	1418	2025	1403	69	622	622	767	534	69	81	38	0	1.04	0.614	0.668	0.612	2.593	0.409	0.526	32	200	100	1624	2264	0.057	828	796	861	1403	48728
1	32	10	CCDC185	JHU07496	6220	3270	80	1085	1465	2044	139	669	669	774	930	120	13	4	0	1011	1715	2044	119	627	627	990	1793	181	25	4	0	1.083	0.732	0.858	0.877	2.597	0.341	0.578	52	289	100	800	1884	0.115	416	384	796	1088	76199
1	1	11	CASR	JHU07889	2030	3430	80	855	1482	3046	205	643	643	702	250	35	48	40	0	1077	1937	3973	205	698	698	972	913	93	29	12	0	0.559	0.677	0.616	0.606	2.208	0.681	0.819	52	190	100	591	2078	-0.838	212	379	839	1239	77047
1	2	11	CASR	JHU07889	2140	3400	90	1116	1766	2101	118	662	662	909	1779	195	12	8	0	1260	2527	4041	159	731	731	1254	2844	226	12	6	0	0.858	0.615	0.806	0.814	2.328	0.504	0.416	52	219	100	983	2900	-0.221	454	529	1104	1796	91827
1	3	11	CNP	JHU07892	2300	3410	80	1037	1094	423	38	667	667	925	1923	207	0	0	0	1294	2988	8982	300	707	707	1254	2035	162	15	6	2	0.63	0.187	0.563	0.491	4.229	0.013	0.031	52	175	100	957	2708	-0.666	370	587	427	2281	56864
1	4	11	CNP	JHU07892	2420	3420	60	1146	1343	1085	80	616	616	768	952	123	16	6	0	1282	2194	3064	139	625	625	855	1142	133	28	19	0	0.807	0.463	0.63	0.595	1.969	0.35	0.9	32	119	100	1187	2296	-0.31	530	657	727	1569	42961
1	5	11	CCL17	JHU07890	2560	3410	50	1613	1581	211	13	625	625	667	170	25	100	100	0	1754	2463	1371	55	608	608	931	986	105	58	33	0	0.862	0.515	0.731	0.643	1.814	0.293	0.654	12	104	100	2134	2811	-0.214	988	1146	956	1855	18977
1	6	11	CCL17	JHU07890	2700	3430	100	692	954	588	61	630	630	686	313	45	35	23	0	723	1367	1578	115	632	632	912	852	93	19	13	0	0.681	0.441	0.757	0.629	2.722	0.266	0.508	80	311	100	153	1059	-0.554	62	91	324	735	76318
1	7	11	SRPR	JHU07950	2820	3410	50	1641	1580	327	20	616	616	662	203	30	92	92	0	1922	2026	664	32	641	641	861	666	77	100	50	0	0.8	0.696	0.836	0.687	1.98	0.458	0.344	12	94	100	2306	2349	-0.322	1025	1281	964	1385	18958
1	8	11	SRPR	JHU07950	2970	3400	90	1037	1097	440	40	632	632	736	894	121	23	0	0	1143	1385	981	70	625	625	940	1113	118	29	6	0	0.782	0.612	0.78	0.717	3.519	0.262	0.346	52	217	100	923	1225	-0.355	405	518	465	760	57020
1	9	11	IL23A	JHU07919	3110	3430	90	830	1081	628	58	629	629	712	822	115	25	6	0	1079	1342	972	72	601	601	853	944	110	29	13	0	0.421	0.61	0.667	0.554	3.172	0.769	0.559	52	255	100	679	1193	-1.25	201	478	452	741	56196
1	10	11	IL23A	JHU07919	3230	3410	60	1495	1518	779	51	692	692	1234	2535	205	3	0	0	1756	2325	2067	88	704	704	2945	10361	351	0	0	0	0.763	0.51	0.704	0.637	1.975	0.567	0.446	32	157	100	1855	2447	-0.39	803	1052	826	1621	48588
1	11	11	KIF16B_frag	JHU07882	3380	3420	90	1430	1425	722	50	678	678	1124	2234	198	4	0	0	1524	1915	1757	91	678	678	2414	9078	376	2	0	0	0.889	0.604	0.878	0.666	2.549	0.232	0.328	52	206	100	1598	1984	-0.17	752	846	747	1237	74076
1	12	11	KIF16B_frag	JHU07882	3500	3410	70	1477	3471	7780	224	649	649	694	195	28	91	78	0	1564	5771	13346	231	642	642	826	702	84	69	38	3	0.898	0.55	0.84	0.834	2.46	0.43	0.666	32	170	100	1750	7951	-0.155	828	922	2822	5129	111074
1	13	11	RGS20	JHU07939	3640	3400	60	1651	1770	1178	66	648	648	739	481	65	63	53	0	1431	2124	1599	75	634	634	817	586	71	75	41	0	1.258	0.753	0.802	0.625	3.171	0.683	0.651	32	146	100	1800	2612	0.332	1003	797	1122	1490	56647
1	14	11	RGS20	JHU07939	3760	3410	70	1328	1352	557	41	647	647	875	1341	153	9	0	0	1489	1748	1052	60	634	634	1194	3104	259	6	0	0	0.796	0.633	0.714	0.764	2.414	0.393	0.888	32	158	100	1536	1819	-0.328	681	855	705	1114	43264
1	15	11	TMEM45A	JHU07954	3920	3410	70	1635	2891	5236	181	644	644	751	536	71	72	34	0	1641	3741	6122	163	672	672	932	1064	114	47	22	0	1.023	0.732	0.878	0.742	2.305	0.781	0.556	32	187	100	1960	5316	0.032	991	969	2247	3069	92505
1	16	11	TMEM45A	JHU07954	4040	3410	70	1411	1468	722	49	664	664	746	426	57	66	38	0	1392	1717	1087	63	676	676	932	852	91	38	19	0	1.043	0.772	0.965	0.848	1.614	0.42	0.496	32	198	100	1463	1845	0.061	747	716	804	1041	46983
1	17	11	PLEKHG5	JHU08324	4190	3420	70	1193	1389	1014	73	651	651	838	1068	127	16	3	0	1391	1979	1680	84	680	680	955	934	97	38	19	0	0.762	0.568	0.677	0.591	3.485	0.896	0.571	32	183	100	1253	2037	-0.392	542	711	738	1299	44439
1	18	11	PLEKHG5	JHU08324	4310	3410	60	1250	1428	851	59	619	619	652	150	23	84	75	0	1345	2320	3267	140	630	630	779	595	76	56	38	0	0.883	0.479	0.713	0.727	1.969	0.263	0.664	32	128	100	1346	2499	-0.18	631	715	809	1690	45682
1	19	11	XKR8	JHU08347	4450	3420	100	887	1153	702	60	644	644	677	170	25	59	46	0	1121	1855	2336	125	629	629	816	600	73	43	24	0	0.494	0.415	0.73	0.644	3.365	0.217	0.407	80	282	100	735	1735	-1.018	243	492	509	1226	92205
1	20	11	XKR8	JHU08347	4580	3420	70	1696	1602	638	39	658	658	704	202	28	78	69	0	1575	1896	1141	60	628	628	893	823	92	59	28	0	1.096	0.744	0.933	0.882	2.854	0.399	0.365	32	196	100	1985	2212	0.132	1038	947	944	1268	51260
1	21	11	ZNF408	JHU08349	4730	3430	80	972	1209	615	50	678	678	752	372	49	48	33	0	1255	1846	1851	100	691	691	920	734	79	44	27	0	0.521	0.46	0.832	0.562	3.46	0.173	0.365	52	202	100	858	1686	-0.94	294	564	531	1155	62862
1	22	11	ZNF408	JHU08349	4840	3420	80	1015	1117	477	42	660	660	801	640	79	29	2	0	1083	1320	1011	76	696	696	1106	2407	217	4	2	0	0.917	0.732	0.941	0.788	3.003	0.295	0.38	52	138	100	742	1081	-0.125	355	387	457	624	58090
1	23	11	MRGBP	JHU08269	4990	3410	80	1048	1208	626	51	662	662	827	969	117	27	2	0	1030	1468	1142	77	642	642	1431	3994	279	2	0	0	0.995	0.661	0.718	0.779	2.816	0.231	0.66	52	236	100	774	1372	-0.007	386	388	546	826	62790
1	24	11	MRGBP	JHU08269	5120	3420	70	1421	1716	1282	74	636	636	793	1366	172	25	6	0	1580	1800	1138	63	660	660	918	1180	128	31	16	0	0.853	0.947	0.839	0.875	2.526	1.229	0.71	32	196	100	1705	2220	-0.229	785	920	1080	1140	54923
1	25	11	TBL3	JHU08342	5270	3440	80	1406	2172	4437	204	645	645	793	730	92	52	19	0	1336	2827	7154	253	658	658	1036	1547	149	27	8	0	1.122	0.704	0.985	0.958	3.592	0.587	0.913	52	249	100	1439	3696	0.167	761	678	1527	2169	112949
1	26	11	TBL3	JHU08342	5400	3420	70	2122	4423	8473	191	640	640	828	1192	143	63	25	0	2237	5846	9454	161	650	650	1077	2466	228	38	22	0	0.934	0.728	0.74	0.755	1.881	0.832	0.88	32	168	100	3069	8979	-0.099	1482	1587	3783	5196	141550
1	27	11	SMARCD1	JHU08339	5530	3430	100	739	999	541	54	691	691	1322	4358	329	0	0	0	861	1165	784	67	691	691	1454	4384	301	0	0	0	0.282	0.65	0.808	0.639	3.022	0.509	0.882	80	208	100	218	782	-1.824	48	170	308	474	79948
1	28	11	SMARCD1	JHU08339	5660	3420	60	1541	2112	2895	137	757	757	1741	5856	336	3	3	0	1549	2328	2301	98	738	738	1781	5372	301	3	3	0	0.967	0.852	0.937	0.872	2.079	1.468	0.928	32	108	100	1595	2945	-0.049	784	811	1355	1590	67582
1	29	11	CARD14	JHU08272	5790	3420	100	766	2356	6225	264	657	657	719	229	31	43	31	0	772	3419	8970	262	649	649	918	921	100	28	19	0	0.886	0.613	0.737	0.811	3.159	0.364	0.437	80	243	100	232	4469	-0.174	109	123	1699	2770	188440
1	30	11	CARD14	JHU08272	5930	3420	70	1363	1444	542	37	686	686	780	515	66	66	31	0	1214	1597	1127	70	664	664	1129	2913	258	6	0	0	1.231	0.812	0.952	1.222	3.036	1.026	0.817	32	198	100	1227	1691	0.3	677	550	758	933	46192
1	31	11	IRF3	JHU08304	6070	3410	90	1019	1311	864	65	684	684	723	193	26	65	44	0	1155	2107	2593	123	643	643	849	661	77	42	29	0	0.654	0.428	0.742	0.756	3.076	0.322	0.789	52	298	100	847	2091	-0.612	335	512	627	1464	68154
1	32	11	IRF3	JHU08304	6200	3430	70	1189	1177	407	34	677	677	796	1078	135	3	0	0	1289	1645	1904	115	655	655	1004	2051	204	13	3	0	0.808	0.505	0.817	0.714	2.643	0.24	0.565	32	207	100	1146	1490	-0.308	512	634	500	990	37672
1	1	12	PUM1	JHU08707	2020	3550	60	1126	1269	1023	80	622	622	663	166	25	78	66	0	1391	1857	1305	70	683	683	900	743	82	50	28	0	0.712	0.551	0.58	0.565	2.073	0.56	0.411	32	137	100	1212	1821	-0.49	504	708	647	1174	40597
1	2	12	PUM1	JHU08707	2140	3530	80	993	1151	800	69	656	656	701	172	24	63	50	0	1266	2198	2179	99	705	705	978	894	91	40	27	0	0.601	0.332	0.51	0.4	4.011	0.242	0.4	52	223	100	898	1988	-0.735	337	561	495	1493	59850
1	3	12	EGFLAM	JHU08665	2300	3550	60	1246	1373	757	55	653	653	721	248	34	84	59	0	1489	2224	1698	76	682	682	1071	1363	127	34	19	0	0.735	0.467	0.659	0.518	2.154	0.281	0.596	32	109	100	1400	2262	-0.445	593	807	720	1542	43930
1	4	12	EGFLAM	JHU08665	2390	3540	120	795	1464	2553	174	622	622	685	252	36	41	28	0	796	2048	4865	237	644	644	914	983	107	22	14	0	1.138	0.6	0.708	0.663	2.751	0.493	0.835	120	447	100	325	2246	0.187	173	152	842	1404	175678
1	5	12	NOL6	JHU08701	2570	3550	70	1320	1327	520	39	619	619	663	254	38	75	59	0	1686	2130	1571	73	598	598	759	622	81	75	47	0	0.644	0.462	0.684	0.545	2.025	0.35	0.873	32	208	100	1789	2240	-0.634	701	1088	708	1532	42477
1	6	12	NOL6	JHU08701	2700	3530	100	703	1024	1070	104	672	672	773	760	98	15	3	0	829	1395	1489	106	653	653	979	1282	130	16	8	0	0.176	0.474	0.606	0.621	2.857	0.591	0.763	80	296	100	207	1094	-2.505	31	176	352	742	81907
1	7	12	FMNL3_frag	JHU08672	2840	3550	90	1158	1383	1415	102	651	651	755	800	105	35	8	0	1504	1870	2224	118	635	635	987	1368	138	23	8	0	0.583	0.593	0.658	0.615	2.829	0.835	0.417	52	257	100	1376	1967	-0.777	507	869	732	1235	71901
1	8	12	FMNL3_frag	JHU08672	2960	3540	90	1108	1137	481	42	648	648	738	830	112	25	2	0	1244	1620	1207	74	616	616	915	1026	112	37	15	0	0.732	0.487	0.586	0.589	3.164	0.283	0.475	52	253	100	1088	1493	-0.449	460	628	489	1004	59134
1	9	12	ND	JHU08734	3110	3560	90	1124	2123	3467	163	647	647	731	861	117	40	13	0	1304	2905	5607	193	610	610	813	1006	123	37	21	0	0.687	0.643	0.754	0.725	2.612	0.605	0.908	52	232	100	1171	3771	-0.541	477	694	1476	2295	110383
1	10	12	ND	JHU08734	3220	3550	60	1228	1299	539	41	657	657	796	1468	184	9	0	0	1331	1935	1740	89	633	633	919	2318	252	19	6	0	0.818	0.493	0.733	0.607	2.551	0.319	0.618	32	147	100	1269	1944	-0.29	571	698	642	1302	41575
1	11	12	IGFLR1	JHU08683	3370	3550	80	1050	1272	1280	100	665	665	879	1466	166	4	2	0	1057	1369	1085	79	634	634	1052	2046	194	15	2	0	0.91	0.826	0.803	0.728	2.437	1.061	0.596	52	245	100	808	1342	-0.136	385	423	607	735	66140
1	12	12	IGFLR1	JHU08683	3500	3550	60	1267	1263	428	33	629	629	703	346	49	75	41	0	1372	1657	1107	66	610	610	819	743	90	50	22	0	0.837	0.606	0.797	0.735	2.152	0.448	0.745	32	164	100	1400	1681	-0.256	638	762	634	1047	40405
1	13	12	HHIP	JHU08678	3640	3560	70	1178	1461	966	66	623	623	677	218	32	72	63	0	1252	1589	1404	88	622	622	774	516	66	53	19	0	0.881	0.867	0.772	0.918	2.46	0.596	0.551	32	200	100	1185	1805	-0.183	555	630	838	967	46765
1	14	12	HHIP	JHU08678	3760	3540	80	863	1950	4897	251	657	657	738	426	57	35	13	0	998	2059	4867	236	636	636	904	988	109	15	12	0	0.569	0.909	0.67	0.628	2.479	0.993	0.91	52	234	100	568	2716	-0.813	206	362	1293	1423	101419
1	15	12	WDFY4	JHU08651	3910	3560	60	1334	1392	565	40	638	638	697	230	32	84	66	0	1817	2191	1559	71	669	669	889	723	81	66	28	0	0.606	0.495	0.658	0.533	2.296	0.378	0.474	32	164	100	1844	2276	-0.722	696	1148	754	1522	44553
1	16	12	WDFY4	JHU08651	4050	3550	100	749	1063	756	71	629	629	710	316	44	36	29	0	911	1505	1560	103	663	663	922	892	96	33	15	0	0.484	0.515	0.591	0.529	2.725	0.381	0.433	80	347	100	368	1276	-1.047	120	248	434	842	85052
1	17	12	OBFC1	JHU09466	4180	3560	70	1222	1219	514	42	655	655	885	1134	128	9	3	0	1267	1672	1114	66	676	676	1084	1708	157	19	6	0	0.959	0.566	0.635	0.67	1.948	0.417	0.645	32	171	100	1158	1560	-0.06	567	591	564	996	39021
1	18	12	OBFC1	JHU09466	4310	3550	90	980	1074	459	42	657	657	881	1146	130	8	0	0	1040	1400	1070	76	664	664	1066	1611	151	15	2	0	0.859	0.567	0.762	0.724	2.378	0.341	0.551	52	310	100	699	1153	-0.219	323	376	417	736	55833
1	19	12	TEX28	JHU09107	4460	3560	70	1363	1818	2278	125	657	657	725	249	34	75	69	0	1509	2396	2272	94	653	653	916	737	80	63	28	0	0.825	0.666	0.64	0.613	1.826	0.778	0.655	32	191	100	1562	2904	-0.278	706	856	1161	1743	58182
1	20	12	TEX28	JHU09107	4590	3570	90	959	1156	618	53	699	699	751	240	31	50	35	0	1048	1353	1012	74	670	670	953	872	91	19	15	0	0.688	0.669	0.9	0.929	2.721	0.331	0.595	52	271	100	638	1140	-0.54	260	378	457	683	60086
1	21	12	IFRD2	JHU09064	4720	3550	90	1219	1806	2592	143	670	670	731	231	31	58	52	0	1479	2989	5035	168	678	678	922	854	92	46	31	0	0.685	0.492	0.636	0.512	2.655	0.445	0.666	52	193	100	1350	3447	-0.545	549	801	1136	2311	93894
1	22	12	IFRD2	JHU09064	4870	3540	110	767	907	371	40	662	662	804	859	106	9	0	0	761	1198	1153	96	682	682	1065	2063	193	10	1	0	1.329	0.475	0.796	0.646	3.43	0.265	0.55	80	297	100	184	761	0.41	105	79	245	516	72599
1	23	12	SUGT1	JHU09105	5020	3570	100	878	1114	872	78	639	639	793	963	121	9	5	0	1135	1675	1963	117	651	651	1012	1830	180	15	6	0	0.494	0.464	0.603	0.518	2.79	0.532	0.818	80	328	100	723	1499	-1.018	239	484	475	1024	89150
1	24	12	SUGT1	JHU09105	5120	3550	50	1312	1336	313	23	641	641	855	1222	142	8	0	0	1464	2058	1244	60	649	649	1162	2679	230	17	0	0	0.823	0.493	0.691	0.595	1.666	0.39	0.532	12	81	100	1486	2104	-0.28	671	815	695	1409	16035
1	25	12	TES	JHU09106	5270	3550	60	1412	4373	9877	225	640	640	765	590	77	63	16	0	1417	4032	8437	209	662	662	956	861	90	47	28	0	1.023	1.108	1.006	0.95	2.412	1.168	0.897	32	126	100	1527	7103	0.032	772	755	3733	3370	139944
1	26	12	TES	JHU09106	5400	3560	110	702	884	430	48	657	657	802	992	123	8	1	0	712	1096	979	89	673	673	1030	1901	184	8	1	0	1.154	0.537	0.695	0.768	3.095	0.5	0.89	80	240	100	84	650	0.206	45	39	227	423	70720
1	27	12	DLX4	JHU09044	5550	3570	130	722	1110	940	84	710	710	822	926	112	14	6	0	800	5023	13342	265	713	713	1057	1831	173	19	13	2	0.138	0.093	0.728	0.51	4.022	0.047	0.39	120	270	100	99	4710	-2.858	12	87	400	4310	133247
1	28	12	DLX4	JHU09044	5670	3580	90	1167	1284	730	56	715	715	770	231	30	63	50	0	1154	1468	1055	71	684	684	947	879	92	29	15	0	0.962	0.726	0.89	0.76	2.606	0.576	0.896	52	228	100	922	1353	-0.056	452	470	569	784	66764
1	29	12	NOC4L	JHU09078	5810	3560	60	1143	1621	2326	143	664	664	686	147	21	81	63	0	1166	2062	3276	158	632	632	747	491	65	56	28	0	0.897	0.669	0.805	0.684	2.635	0.667	0.865	32	151	100	1013	2387	-0.157	479	534	957	1430	51862
1	30	12	NOC4L	JHU09078	5930	3560	70	1231	1158	381	32	683	683	776	542	69	50	6	0	1310	1642	1101	67	660	660	1078	2942	272	6	0	0	0.843	0.484	0.708	0.644	2.281	0.162	0.689	32	190	100	1198	1457	-0.246	548	650	475	982	37053
1	31	12	NIP7	JHU09077	6070	3560	70	1301	1805	3005	166	665	665	724	209	28	63	63	0	1387	2442	5013	205	640	640	840	668	79	56	25	0	0.851	0.633	0.723	0.67	2.803	0.59	0.954	32	182	100	1383	2942	-0.232	636	747	1140	1802	57755
1	32	12	NIP7	JHU09077	6200	3560	60	1451	1463	516	35	711	711	784	466	59	63	28	0	1748	2307	1595	69	674	674	884	715	80	81	38	0	0.689	0.461	0.563	0.534	2.175	0.327	0.582	32	147	100	1814	2385	-0.537	740	1074	752	1633	46806
1	1	13	FAM214B	JHU09451	2010	3730	130	662	936	1440	153	622	622	783	1091	139	3	2	0	702	1458	3607	247	658	658	1143	2157	188	9	2	0	0.909	0.393	0.526	0.623	3.724	0.44	0.562	120	635	100	84	1114	-0.138	40	44	314	800	112366
1	2	13	FAM214B	JHU09451	2160	3700	100	754	894	357	39	656	656	767	714	93	10	1	0	831	1526	1712	112	686	686	1118	1634	146	16	9	0	0.676	0.283	0.511	0.524	2.887	0.297	0.536	80	233	100	243	1078	-0.565	98	145	238	840	71488
1	3	13	TMED9	JHU09489	2280	3710	120	750	866	476	54	653	653	713	261	36	24	12	0	832	1455	2002	137	650	650	937	928	99	22	13	0	0.533	0.265	0.373	0.398	3.215	0.22	0.652	120	345	100	279	1018	-0.908	97	182	213	805	103936
1	4	13	TMED9	JHU09489	2420	3670	50	665	743	234	31	638	638	719	313	43	17	8	0	902	1198	813	67	659	659	931	988	106	17	8	0	0.111	0.195	0.714	0.676	3.946	0.29	0.635	12	93	100	270	644	-3.17	27	243	105	539	8921
1	5	13	PYCARD	JHU09475	2550	3710	90	906	1375	1627	118	685	685	741	286	38	44	27	0	1090	2047	1961	95	672	672	933	775	83	44	31	0	0.529	0.502	0.406	0.401	3.494	0.447	0.462	52	304	100	639	2065	-0.919	221	418	690	1375	71501
1	6	13	PYCARD	JHU09475	2680	3690	50	1374	1471	414	28	701	701	773	293	37	92	58	0	2101	2777	1801	64	687	687	921	783	85	75	50	0	0.476	0.368	0.43	0.462	2.291	0.255	0.455	12	104	100	2087	2860	-1.071	673	1414	770	2090	17657
1	7	13	LATS1	JHU09453	2840	3690	50	1503	1713	460	26	660	660	706	220	31	100	100	0	2100	3049	2222	72	623	623	885	775	87	92	50	0	0.571	0.434	0.601	0.533	1.642	0.316	0.698	12	87	100	2320	3479	-0.809	843	1477	1053	2426	20552
1	8	13	LATS1	JHU09453	2960	3720	130	791	915	399	43	653	653	762	712	93	13	2	0	883	1266	926	73	644	644	1047	1911	182	12	0	0	0.577	0.421	0.607	0.596	3.05	0.227	0.473	120	428	100	377	884	-0.792	138	239	262	622	109838
1	9	13	STXBP2	JHU09486	3120	3700	90	1032	1117	455	40	646	646	807	985	122	17	0	0	1155	1632	1271	77	631	631	1113	2408	216	15	0	0	0.737	0.471	0.629	0.587	2.165	0.4	0.893	52	212	100	910	1472	-0.441	386	524	471	1001	58093
1	10	13	STXBP2	JHU09486	3240	3710	90	992	1018	387	38	661	661	795	1168	146	4	0	0	1026	1204	734	60	640	640	1046	1979	189	6	0	0	0.858	0.633	0.758	0.656	3	0.234	0.402	52	239	100	717	921	-0.222	331	386	357	564	52926
1	11	13	C9orf142	JHU09425	3370	3700	70	1207	2846	4675	164	637	637	701	235	33	81	59	0	1494	4679	7733	165	630	630	872	856	98	50	31	0	0.66	0.546	0.668	0.563	3.109	0.558	0.788	32	170	100	1434	6258	-0.6	570	864	2209	4049	91084
1	12	13	C9orf142	JHU09425	3500	3690	60	1089	1285	724	56	624	624	663	188	28	81	63	0	1350	2015	1601	79	615	615	793	706	89	53	38	0	0.633	0.472	0.556	0.592	2.3	0.367	0.71	32	170	100	1200	2061	-0.661	465	735	661	1400	41110
1	13	13	CSNK2A2	JHU09430	3660	3730	120	759	920	539	58	639	639	781	1361	174	3	1	0	755	1254	1460	116	635	635	924	1568	169	12	4	0	1	0.454	0.599	0.639	3.534	0.363	0.696	120	418	100	240	900	0	120	120	281	619	110456
1	14	13	CSNK2A2	JHU09430	3760	3680	80	907	1415	2515	177	639	639	865	1879	217	6	2	0	986	2156	5526	256	631	631	983	2023	205	19	4	0	0.755	0.509	0.706	0.738	2.905	0.453	0.953	52	213	100	623	2301	-0.406	268	355	776	1525	73600
1	15	13	SNAP47	JHU09418	3920	3700	60	1050	1437	2188	152	611	611	754	1151	152	6	3	0	1098	1790	2888	161	633	633	926	1547	167	16	6	0	0.944	0.714	0.826	0.658	2.462	0.697	0.876	32	166	100	904	1983	-0.083	439	465	826	1157	45996
1	16	13	SNAP47	JHU09418	4040	3700	70	1106	1133	396	34	600	600	668	361	54	66	19	0	1291	2065	2567	124	636	636	816	717	87	47	22	0	0.773	0.373	0.593	0.546	1.935	0.256	0.587	32	182	100	1161	1962	-0.372	506	655	533	1429	36245
1	17	13	ST3GAL5	JHU09873	4170	3700	80	882	989	474	47	616	616	856	1578	184	4	0	0	933	1159	743	64	650	650	1111	2663	239	4	0	0	0.94	0.733	0.745	0.713	2.517	0.31	0.592	52	256	100	549	882	-0.089	266	283	373	509	51447
1	18	13	ST3GAL5	JHU09873	4310	3700	70	1205	1159	317	27	653	653	909	1698	186	0	0	0	1185	1611	1410	87	670	670	1131	2674	236	3	3	0	1.072	0.538	0.832	0.799	3.465	0.597	0.906	32	206	100	1067	1447	0.1	552	515	506	941	37091
1	19	13	KHDRBS1	JHU09830	4460	3700	40	1441	1473	220	14	637	637	705	211	29	100	100	0	1889	2183	994	45	681	681	825	480	58	92	58	0	0.666	0.557	0.747	0.669	1.676	0.403	0.697	12	68	100	2012	2338	-0.587	804	1208	836	1502	17672
1	20	13	KHDRBS1	JHU09830	4580	3700	50	1792	1697	449	26	685	685	769	327	42	100	75	0	2260	2051	617	30	689	689	889	814	91	75	42	0	0.705	0.743	0.77	0.784	1.526	0.618	0.548	12	104	100	2678	2374	-0.505	1107	1571	1012	1362	20362
1	21	13	DCAF11	JHU09879	4720	3680	90	914	1463	2025	138	684	684	825	1082	131	15	6	0	948	1867	2842	152	693	693	1017	2073	203	13	8	0	0.902	0.664	0.698	0.679	3.279	0.503	0.494	52	287	100	485	1953	-0.149	230	255	779	1174	76084
1	22	13	DCAF11	JHU09879	4850	3700	70	1080	1117	414	37	680	680	754	319	42	63	22	0	1210	1392	787	56	721	721	975	950	97	25	6	0	0.818	0.651	0.899	0.922	2.705	0.438	0.74	32	203	100	889	1108	-0.29	400	489	437	671	35740
1	23	13	ID1	JHU09827	4990	3700	50	1314	1302	196	15	606	606	659	200	30	100	100	0	1294	1511	648	42	632	632	787	845	107	33	8	0	1.069	0.792	0.906	0.881	1.374	0.327	0.696	12	101	100	1370	1575	0.097	708	662	696	879	15628
1	24	13	ID1	JHU09827	5140	3700	80	1071	1149	586	51	616	616	706	685	97	23	8	0	1161	1708	1572	92	620	620	869	1506	173	25	8	0	0.841	0.49	0.556	0.591	2.187	0.311	0.602	52	291	100	996	1621	-0.25	455	541	533	1088	59755
1	25	13	ND	JHU09824	5270	3690	50	1242	1276	283	22	625	625	688	259	37	100	67	0	1087	1330	612	46	621	621	807	675	83	17	17	0	1.324	0.918	1.259	1.083	1.625	0.472	0.722	12	104	100	1083	1360	0.405	617	466	651	709	15306
1	26	13	ND	JHU09824	5400	3700	70	1353	1289	394	30	664	664	758	373	49	69	44	0	1229	1464	858	58	654	654	896	718	80	41	19	0	1.198	0.772	0.918	0.925	2.694	0.385	0.548	32	139	100	1264	1435	0.261	689	575	625	810	41239
1	27	13	CA3	JHU09803	5510	3710	120	740	876	390	44	686	686	760	281	36	25	15	0	747	1137	982	86	688	688	1013	955	94	16	8	0	0.915	0.423	0.589	0.619	3.2	0.28	0.613	120	277	100	113	639	-0.128	54	59	190	449	105103
1	28	13	CA3	JHU09803	5660	3700	60	1080	1321	709	53	697	697	740	180	24	78	53	0	1094	1677	1630	97	689	689	1000	930	93	31	16	0	0.946	0.632	0.913	0.876	2.447	0.419	0.655	32	120	100	788	1612	-0.081	383	405	624	988	42273
1	29	13	PRDX2	JHU09856	5790	3720	110	880	1223	1466	119	689	689	722	160	22	51	40	0	920	1555	1746	112	665	665	815	558	68	33	21	0	0.749	0.6	0.838	0.736	3.316	0.609	0.459	80	296	100	446	1424	-0.417	191	255	534	890	97844
1	30	13	PRDX2	JHU09856	5920	3690	80	994	1177	666	56	676	676	730	272	37	52	38	0	955	1564	1782	113	674	674	829	537	64	40	29	0	1.132	0.563	0.844	0.791	2.459	0.321	0.431	52	248	100	599	1391	0.178	318	281	501	890	61203
1	31	13	POLR2J3	JHU09852	6120	3690	130	821	1010	798	79	668	668	732	349	47	30	16	0	844	1232	1310	106	657	657	856	816	95	23	9	0	0.818	0.595	0.831	0.76	3.247	0.617	0.848	120	489	100	340	917	-0.29	153	187	342	575	121254
1	32	13	POLR2J3	JHU09852	6250	3690	100	849	992	443	44	741	741	860	587	68	14	4	0	832	1197	1028	85	689	689	1209	1905	157	8	3	0	0.755	0.494	0.733	0.717	3.563	0.367	0.47	80	367	100	251	759	-0.405	108	143	251	508	79335
1	1	14	CCR9	JHU10192	2020	3830	60	1325	1570	1396	88	665	665	815	671	82	50	9	0	1356	2351	3386	144	695	695	1314	2070	157	19	6	0	0.998	0.546	0.804	0.771	1.993	0.421	0.908	32	120	100	1321	2561	-0.002	660	661	905	1656	50240
1	2	14	CCR9	JHU10192	2160	3840	90	1121	2593	5687	219	648	648	706	252	35	63	46	0	1359	3391	6818	201	640	640	1053	1418	134	33	23	0	0.658	0.707	0.845	0.731	3.359	0.743	0.813	52	221	100	1192	4696	-0.604	473	719	1945	2751	134843
1	3	14	DTX2	JHU10204	2290	3810	80	848	1533	2147	140	647	647	698	241	34	46	35	0	1057	1877	3000	159	615	615	944	897	95	33	17	0	0.455	0.702	0.717	0.556	3.378	0.651	0.689	52	156	100	643	2148	-1.137	201	442	886	1262	79706
1	4	14	DTX2	JHU10204	2420	3850	80	921	1088	525	48	650	650	836	1826	218	2	0	0	888	1589	1718	108	634	634	1078	2396	222	19	4	0	1.067	0.459	0.729	0.687	3.33	0.213	0.416	52	250	100	525	1393	0.093	271	254	438	955	56560
1	5	14	DMBX1	JHU10202	2590	3840	110	738	1161	1186	102	693	693	861	1616	187	9	4	0	831	1608	2147	133	674	674	1045	2093	200	14	5	0	0.287	0.501	0.549	0.564	3.593	0.711	0.851	80	324	100	202	1402	-1.803	45	157	468	934	92851
1	6	14	DMBX1	JHU10202	2680	3840	70	1173	1157	351	30	715	715	779	307	39	63	38	0	1303	1661	1159	69	693	693	932	944	101	34	16	0	0.751	0.457	0.851	0.638	2.456	0.436	0.775	32	155	100	1068	1410	-0.413	458	610	442	968	37036
1	7	14	FBP1	JHU10210	2830	3830	70	1356	1542	643	41	690	690	753	261	34	78	72	0	1529	2265	1976	87	671	671	945	1006	106	50	31	0	0.776	0.535	0.663	0.717	2.156	0.342	0.673	32	198	100	1524	2446	-0.365	666	858	852	1594	49355
1	8	14	FBP1	JHU10210	2950	3830	90	947	981	389	39	678	678	772	435	56	37	10	0	931	1153	794	68	679	679	946	892	94	17	8	0	1.067	0.639	0.716	0.658	2.291	0.265	0.508	52	173	100	521	777	0.094	269	252	303	474	51032
1	9	14	HTR4	JHU10217	3100	3860	120	718	876	455	51	648	648	823	910	110	7	2	0	741	1186	1109	93	639	639	1104	2131	193	8	2	0	0.686	0.417	0.584	0.575	3.041	0.381	0.792	120	308	100	172	775	-0.543	70	102	228	547	105134
1	10	14	HTR4	JHU10217	3230	3830	60	1383	1330	433	32	633	633	735	473	64	72	28	0	1312	1566	1050	67	637	637	1113	1351	121	19	6	0	1.111	0.75	1.099	0.929	2.213	0.31	0.422	32	113	100	1425	1626	0.152	750	675	697	929	42547
1	11	14	PPIL1	JHU10241	3370	3830	110	872	1190	1223	102	625	625	713	537	75	33	15	0	964	1231	791	64	621	621	889	1096	123	18	8	0	0.72	0.926	0.894	0.787	3.687	0.62	0.42	80	345	100	590	1175	-0.474	247	343	565	610	95212
1	12	14	PPIL1	JHU10241	3490	3840	60	1233	1458	1335	91	664	664	701	175	24	75	69	0	1234	1877	2381	126	622	622	900	829	92	38	13	0	0.93	0.633	0.851	0.613	3.032	0.43	0.284	32	143	100	1181	2049	-0.105	569	612	794	1255	46647
1	13	14	CD209	JHU10193	3640	3840	60	1330	1270	640	50	619	619	713	461	64	59	16	0	1026	1202	702	58	591	591	880	1011	114	16	6	0	1.634	1.065	1.16	1.198	2.022	0.688	0.508	32	102	100	1146	1262	0.709	711	435	651	611	40642
1	14	14	CD209	JHU10193	3750	3850	80	1104	1272	1112	87	628	628	689	212	30	67	52	0	1218	1829	2568	140	621	621	840	851	101	37	15	0	0.797	0.533	0.718	0.816	3.262	0.366	0.807	52	206	100	1073	1852	-0.327	476	597	644	1208	66140
1	15	14	ACPP	JHU10175	3900	3840	70	1351	1323	409	30	622	622	751	1079	143	16	0	0	1235	1377	730	53	611	611	947	1538	162	13	3	0	1.168	0.915	1.079	1.079	1.715	0.711	0.862	32	188	100	1353	1467	0.224	729	624	701	766	42328
1	16	14	ACPP	JHU10175	4030	3840	60	1343	1396	606	43	648	648	693	208	30	78	66	0	1256	1776	1728	97	640	640	887	777	87	38	16	0	1.128	0.658	0.888	0.833	1.677	0.398	0.644	32	172	100	1311	1884	0.174	695	616	748	1136	44685
1	17	14	KCNMB3	JHU10601	4180	3830	50	1145	1186	155	13	595	595	637	162	25	100	100	0	1150	1182	249	21	613	613	769	508	66	50	8	0	1.024	1.039	1.068	1.1	1.657	0.614	0.922	12	99	100	1087	1160	0.035	550	537	591	569	14229
1	18	14	KCNMB3	JHU10601	4320	3840	80	1013	1104	467	42	650	650	721	319	44	54	38	0	1233	1665	1325	79	651	651	876	734	83	42	25	0	0.624	0.448	0.575	0.515	2.133	0.393	0.628	52	239	100	945	1468	-0.681	363	582	454	1014	57409
1	19	14	GIMAP8	JHU10595	4440	3830	60	1249	1440	1371	95	654	654	705	214	30	63	63	0	1385	2170	2974	137	687	687	849	612	72	53	31	0	0.852	0.53	0.763	0.79	3.195	0.445	0.856	32	134	100	1293	2269	-0.23	595	698	786	1483	46083
1	20	14	GIMAP8	JHU10595	4570	3860	110	779	963	473	49	664	664	802	983	122	5	1	0	993	1612	3799	235	653	653	933	1734	185	10	3	0	0.338	0.312	0.771	0.745	3.035	0.106	0.058	80	382	100	455	1258	-1.564	115	340	299	959	77070
1	21	14	LILRA5	JHU10603	4720	3840	70	1335	1485	789	53	658	658	873	1340	153	13	6	0	1418	3005	3555	118	658	658	1155	3158	273	22	13	0	0.891	0.352	0.741	0.576	2.004	0.41	0.864	32	203	100	1437	3174	-0.167	677	760	827	2347	47504
1	22	14	LILRA5	JHU10603	4850	3830	70	1316	2090	3000	143	659	659	725	330	45	69	50	0	1379	2800	4924	175	638	638	849	862	101	44	19	0	0.887	0.662	0.696	0.758	2.118	0.58	0.861	32	205	100	1398	3593	-0.174	657	741	1431	2162	66889
1	23	14	FUT8	JHU10594	4990	3850	80	931	1034	384	37	640	640	720	358	49	46	17	0	993	1250	839	67	655	655	861	820	95	23	12	0	0.861	0.662	0.908	0.763	2.53	0.286	0.475	52	258	100	629	989	-0.216	291	338	394	595	53789
1	24	14	FUT8	JHU10594	5120	3840	60	1308	1647	1652	100	656	656	701	231	32	84	56	0	1439	2301	3632	157	630	630	762	490	64	66	34	0	0.806	0.593	0.814	0.901	2.139	0.587	0.82	32	150	100	1461	2662	-0.311	652	809	991	1671	52690
1	25	14	SYCP2L	JHU10606	5270	3850	110	851	1265	2877	227	653	653	726	401	55	35	11	0	817	1824	5272	289	640	640	898	999	111	19	11	0	1.119	0.517	0.732	0.63	2.912	0.517	0.932	80	312	100	375	1796	0.162	198	177	612	1184	101180
1	26	14	SYCP2L	JHU10606	5400	3850	100	689	961	956	99	664	664	762	454	59	24	9	0	722	1214	1635	134	653	653	935	1012	108	20	5	0	0.362	0.529	0.579	0.547	2.393	0.496	0.854	80	231	100	94	858	-1.465	25	69	297	561	76902
1	27	14	FLT3LG	JHU10593	5540	3830	60	1611	2374	3274	137	707	707	765	255	33	81	69	0	1558	3507	5542	158	718	718	949	883	93	47	34	0	1.076	0.598	0.857	0.807	2.254	0.569	0.914	32	110	100	1744	4456	0.106	904	840	1667	2789	75965
1	28	14	FLT3LG	JHU10593	5670	3840	80	1049	1181	624	52	686	686	734	190	25	56	50	0	1203	1666	1524	91	680	680	908	754	83	38	23	0	0.694	0.502	0.758	0.758	3.722	0.309	0.589	52	249	100	886	1481	-0.527	363	523	495	986	61395
1	29	14	YU004	JHU10607	5820	3840	70	1231	1278	520	40	676	676	844	1108	131	9	3	0	1280	1872	1363	72	652	652	975	1981	203	31	6	0	0.884	0.493	0.771	0.631	2.219	0.686	0.758	32	117	100	1183	1822	-0.178	555	628	602	1220	40881
1	30	14	YU004	JHU10607	5920	3840	70	1209	2486	5718	230	684	684	806	925	114	22	9	0	1073	3035	7598	250	630	630	893	1645	184	22	16	0	1.185	0.749	1.078	0.758	2.984	0.712	0.926	32	174	100	968	4207	0.245	525	443	1802	2405	79559
1	31	14	CXCL12	JHU10584	6070	3840	50	1283	1368	292	21	633	633	690	185	26	100	100	0	1287	1872	1364	72	638	638	852	722	84	50	17	0	1.002	0.596	0.873	0.817	1.866	0.4	0.602	12	104	100	1299	1969	0.002	650	649	735	1234	16411
1	32	14	CXCL12	JHU10584	6200	3840	60	1330	1311	412	31	656	656	690	208	30	81	63	0	1426	1812	1172	64	617	617	811	843	103	47	22	0	0.833	0.548	0.681	0.58	2.026	0.223	0.417	32	175	100	1483	1850	-0.263	674	809	655	1195	41954
1	1	15	LARP6	JHU10982	2030	3980	80	821	897	372	41	646	646	794	668	84	12	2	0	1065	1493	1156	77	690	690	1114	1481	132	19	8	0	0.467	0.313	0.543	0.517	3.174	0.496	0.474	52	246	100	550	1054	-1.1	175	375	251	803	46623
1	2	15	LARP6	JHU10982	2130	3970	70	955	1224	874	71	621	621	655	152	23	72	56	0	1267	1745	1470	84	640	640	856	634	74	50	31	0	0.533	0.546	0.57	0.492	2.163	0.462	0.694	32	167	100	961	1708	-0.909	334	627	603	1105	39165
1	3	15	TNFRSF18	JHU11031	2300	3960	60	1231	1194	558	46	630	630	686	245	35	66	53	0	1217	1212	615	50	612	612	988	1058	107	13	3	0	0.993	0.94	0.922	0.899	1.82	0.308	0.424	32	166	100	1206	1164	-0.01	601	605	564	600	38221
1	4	15	TNFRSF18	JHU11031	2420	3970	70	1057	1047	335	31	630	630	708	269	37	69	41	0	1008	1059	538	50	616	616	995	1126	113	3	3	0	1.089	0.941	1.11	1.108	2.235	0.207	0.369	32	170	100	819	860	0.123	427	392	417	443	33505
1	5	15	ADM5	JHU10952	2540	3980	60	1114	1132	416	36	681	681	760	325	42	53	44	0	1317	2116	3257	153	639	639	956	822	85	41	22	0	0.639	0.305	0.706	0.721	3.015	0.116	0.239	32	95	100	1111	1928	-0.647	433	678	451	1477	36216
1	6	15	ADM5	JHU10952	2660	3980	100	775	1443	3389	234	715	715	779	284	36	29	20	0	748	1569	3912	249	682	682	879	641	72	28	9	0	0.909	0.821	0.841	0.738	3.117	0.778	0.844	80	224	100	126	1615	-0.138	60	66	728	887	115424
1	7	15	DOK6	JHU10965	2820	3970	70	1045	1095	402	36	700	700	784	352	44	50	31	0	1254	1266	738	58	684	684	990	1037	104	22	6	0	0.605	0.679	0.688	0.527	2.94	0.308	0.71	32	197	100	915	977	-0.724	345	570	395	582	35034
1	8	15	DOK6	JHU10965	2950	3960	60	1254	1286	703	54	679	679	761	449	59	56	25	0	1474	1971	1865	94	648	648	885	938	105	47	25	0	0.696	0.459	0.52	0.444	2.514	0.333	0.695	32	160	100	1401	1930	-0.523	575	826	607	1323	41140
1	9	15	DUS4L	JHU10967	3110	3980	60	1215	1779	2286	128	660	660	778	502	64	56	22	0	1326	2071	3022	145	610	610	962	1309	136	16	13	0	0.775	0.766	0.78	0.577	3.195	0.745	0.954	32	112	100	1271	2580	-0.367	555	716	1119	1461	56937
1	10	15	DUS4L	JHU10967	3210	3960	60	1055	1123	497	44	644	644	792	569	71	44	13	0	1146	2059	2025	98	655	655	1133	1488	131	28	19	0	0.837	0.341	0.53	0.6	2.559	0.501	0.764	32	136	100	902	1883	-0.257	411	491	479	1404	35940
1	11	15	KJ900917.1_frag	JHU10983	3370	3980	60	1252	1304	645	49	640	640	839	853	101	19	6	0	1233	1609	1255	77	626	626	1029	1527	148	16	9	0	1.008	0.675	0.915	0.853	1.957	0.815	0.708	32	149	100	1219	1647	0.012	612	607	664	983	41728
1	12	15	KJ900917.1_frag	JHU10983	3490	3970	60	1128	1102	362	32	630	630	680	238	35	75	53	0	1489	1933	1678	86	600	600	802	731	91	56	31	0	0.56	0.354	0.41	0.419	1.854	0.233	0.683	32	162	100	1387	1805	-0.836	498	889	472	1333	35271
1	13	15	SLC25A25	JHU11022	3650	4000	100	859	991	417	42	622	622	697	350	50	43	18	0	832	1556	2162	138	591	591	790	741	93	33	14	0	0.983	0.382	0.632	0.645	2.904	0.203	0.634	80	320	100	478	1334	-0.024	237	241	369	965	79319
1	14	15	SLC25A25	JHU11022	3760	3970	50	1304	1298	179	13	635	635	735	501	68	92	8	0	1363	1754	988	56	621	621	939	1050	111	33	17	0	0.902	0.585	0.66	0.722	1.804	0.231	0.463	12	84	100	1411	1796	-0.149	669	742	663	1133	15575
1	15	15	FAM19A2	JHU10969	3900	3960	90	1018	1158	715	61	649	649	710	265	37	54	42	0	1085	1627	1522	93	631	631	942	1241	131	19	15	0	0.813	0.511	0.68	0.595	2.778	0.317	0.565	52	297	100	823	1505	-0.299	369	454	509	996	60240
1	16	15	FAM19A2	JHU10969	4030	3980	70	1492	1423	561	39	629	629	719	456	63	69	47	0	1361	1776	1202	67	624	624	907	991	109	38	13	0	1.171	0.689	0.927	0.737	1.994	0.489	0.705	32	201	100	1600	1946	0.228	863	737	794	1152	45541
1	17	15	NR_109918.1_frag	JHU11419	4190	3950	90	936	1092	867	79	644	644	884	2478	280	2	2	0	958	1221	955	78	633	633	1067	2610	244	4	2	0	0.898	0.762	0.772	0.707	2.19	0.323	0.434	52	272	100	617	1036	-0.154	292	325	448	588	56807
1	18	15	NR_109918.1_frag	JHU11419	4290	3980	80	1058	1102	736	66	652	652	744	343	46	54	10	0	1133	1619	1441	89	651	651	916	727	79	38	23	0	0.842	0.465	0.62	0.617	3.42	0.357	0.682	52	212	100	888	1418	-0.248	406	482	450	968	57318
1	19	15	RNF216	JHU11413	4450	3970	90	1001	1120	697	62	659	659	740	395	53	48	15	0	1079	1421	1365	96	651	651	963	1169	121	17	8	0	0.799	0.599	0.799	0.693	2.482	0.461	0.85	52	263	100	770	1231	-0.324	342	428	461	770	58255
1	20	15	RNF216	JHU11413	4580	3960	70	1110	1116	384	34	659	659	775	823	106	19	0	0	1152	1332	752	56	639	639	787	575	73	41	16	0	0.879	0.659	0.811	0.788	2.294	0.432	0.56	32	157	100	964	1150	-0.186	451	513	457	693	35716
1	21	15	SRR	JHU11402	4730	3980	90	1101	2061	2700	131	672	672	818	1157	141	31	13	0	1499	3246	6666	205	648	648	948	2019	212	29	10	0	0.504	0.535	0.548	0.578	3.136	0.327	0.441	52	265	100	1280	3987	-0.988	429	851	1389	2598	107171
1	22	15	SRR	JHU11402	4840	3970	50	1508	1515	247	16	711	711	743	200	26	100	100	0	2097	2583	1121	43	688	688	790	474	60	100	75	0	0.566	0.424	0.487	0.48	1.627	0.365	0.702	12	92	100	2206	2699	-0.822	797	1409	804	1895	18180
1	23	15	C1orf27	JHU11334	5000	3990	80	1115	1143	450	39	646	646	702	283	40	58	37	0	1044	1473	1225	83	653	653	775	521	67	37	23	0	1.199	0.606	0.799	0.8	1.993	0.327	0.562	52	183	100	860	1317	0.262	469	391	497	820	59433
1	24	15	C1orf27	JHU11334	5130	3990	100	877	1176	1063	90	655	655	697	180	25	55	39	0	915	1334	1784	133	664	664	816	739	90	19	10	0	0.884	0.778	0.93	0.849	2.629	0.543	0.739	80	238	100	473	1191	-0.177	222	251	521	670	94113
1	25	15	E2F7	JHU11345	5260	3970	60	1167	1183	380	32	665	665	712	205	28	72	66	0	1190	1462	784	53	643	643	912	1045	114	31	9	0	0.918	0.632	0.654	0.685	1.861	0.44	0.637	32	108	100	1049	1337	-0.124	502	547	518	819	37852
1	26	15	E2F7	JHU11345	5380	3980	90	888	1026	473	46	648	648	682	185	27	58	40	0	917	1181	850	71	622	622	809	647	79	27	15	0	0.814	0.676	0.733	0.689	2.493	0.36	0.474	52	244	100	535	937	-0.298	240	295	378	559	53346
1	27	15	MED8	JHU11379	5540	3970	80	944	2028	4353	214	683	683	749	252	33	50	29	0	941	2541	6351	249	652	652	911	844	92	23	17	0	0.903	0.712	1	0.923	2.541	0.626	0.889	52	268	100	550	3234	-0.147	261	289	1345	1889	105456
1	28	15	MED8	JHU11379	5670	3980	60	1168	1154	427	37	665	665	761	549	72	47	9	0	1189	1472	1000	67	618	618	890	1276	143	22	3	0	0.881	0.573	0.712	0.716	2.539	0.373	0.658	32	158	100	1074	1343	-0.183	503	571	489	854	36930
1	29	15	FAM19A3	JHU11349	5830	3960	110	775	1218	2031	166	702	702	856	1089	127	6	4	0	815	1474	3532	239	655	655	946	1441	152	10	4	0	0.456	0.63	0.665	0.653	3.237	0.553	0.886	80	350	100	233	1335	-1.132	73	160	516	819	97408
1	30	15	FAM19A3	JHU11349	5940	3970	60	1214	1274	357	28	733	733	787	330	41	84	19	0	1115	1817	1974	108	686	686	967	1089	112	22	13	0	1.121	0.478	0.907	0.768	2.267	0.205	0.637	32	133	100	910	1672	0.165	481	429	541	1131	40777
1	31	15	COX8A	JHU11342	6070	3980	60	1151	1145	309	26	659	659	832	1182	142	0	0	0	1022	1271	825	64	640	640	1094	2087	190	9	0	0	1.288	0.77	1.162	1.137	2.238	0.438	0.54	32	156	100	874	1117	0.365	492	382	486	631	36634
1	32	15	COX8A	JHU11342	6200	3980	60	1180	1213	405	33	665	665	712	234	32	84	56	0	1110	1478	860	58	614	614	788	689	87	34	22	0	1.038	0.634	0.735	0.599	3.545	0.335	0.487	32	172	100	1011	1412	0.054	515	496	548	864	38808
1	1	16	CDC40	JHU11725	2000	4130	100	701	1542	3513	227	630	630	777	1337	172	9	5	0	721	2148	5340	248	657	657	1119	3136	280	6	5	0	1.109	0.612	0.751	0.661	4.052	0.65	0.935	80	443	100	135	2403	0.15	71	64	912	1491	123352
1	2	16	CDC40	JHU11725	2140	4110	60	964	1017	295	29	621	621	675	179	26	75	47	0	1142	1392	734	52	634	634	870	760	87	41	16	0	0.675	0.522	0.682	0.57	2.338	0.266	0.508	32	165	100	851	1154	-0.567	343	508	396	758	32537
1	3	16	TLR1	JHU11788	2290	4130	90	842	990	605	61	656	656	734	559	76	21	4	0	863	1365	1141	83	617	617	895	1144	127	23	15	0	0.756	0.447	0.498	0.516	2.384	0.483	0.755	52	366	100	432	1082	-0.403	186	246	334	748	51461
1	4	16	TLR1	JHU11788	2410	4110	40	1296	1461	392	26	627	627	668	212	31	100	92	0	2018	2485	1495	60	582	582	767	641	83	75	50	0	0.466	0.438	0.55	0.544	1.633	0.338	0.818	12	68	100	2105	2737	-1.102	669	1436	834	1903	17526
1	5	16	EPHA3	JHU11742	2540	4080	90	1182	1324	670	50	694	694	779	609	78	44	17	0	1106	2502	3828	152	639	639	1039	1700	163	29	15	0	1.045	0.338	0.834	0.806	3.17	0.214	0.603	52	249	100	955	2493	0.063	488	467	630	1863	68831
1	6	16	EPHA3	JHU11742	2680	4090	90	1008	1083	365	33	750	750	947	910	96	8	0	0	1164	1628	1258	77	698	698	1268	2262	178	13	2	0	0.554	0.358	0.563	0.48	2.537	0.179	0.738	52	247	100	724	1263	-0.853	258	466	333	930	56334
1	7	16	PCDH10	JHU11764	2820	4100	80	848	935	347	37	703	703	814	420	51	23	2	0	842	1033	622	60	682	682	1089	1372	125	6	2	0	0.906	0.661	0.736	0.726	2.785	0.385	0.699	52	252	100	305	583	-0.142	145	160	232	351	48604
1	8	16	PCDH10	JHU11764	2950	4110	70	1064	1012	312	30	674	674	770	317	41	56	9	0	1057	1211	757	62	667	667	1013	1225	120	16	3	0	1	0.621	0.821	0.74	2.467	0.163	0.522	32	216	100	780	882	0	390	390	338	544	32390
1	9	16	HTR5A	JHU11746	3110	4140	90	1007	1192	973	81	703	703	814	436	53	35	13	0	848	1483	2740	184	672	672	1001	1124	112	13	6	0	1.727	0.603	0.545	0.628	3.034	0.466	0.556	52	299	100	480	1300	0.788	304	176	489	811	61959
1	10	16	HTR5A	JHU11746	3230	4100	60	1076	1129	409	36	678	678	760	394	51	53	16	0	1171	1345	853	63	674	674	988	1074	108	19	3	0	0.801	0.672	0.818	0.696	2.061	0.336	0.601	32	142	100	895	1122	-0.32	398	497	451	671	36137
1	11	16	FAM160B2_frag	JHU11803	3350	4110	90	840	1282	1290	100	645	645	712	291	40	42	33	0	909	1951	2932	150	624	624	881	956	108	29	13	0	0.684	0.48	0.717	0.63	2.819	0.379	0.707	52	282	100	480	1964	-0.547	195	285	637	1327	66668
1	12	16	FAM160B2_frag	JHU11803	3480	4130	90	858	1146	1412	123	622	622	700	311	44	38	25	0	988	1378	1301	94	597	597	876	966	110	19	13	0	0.604	0.671	0.518	0.563	2.757	0.706	0.47	52	311	100	627	1305	-0.728	236	391	524	781	59586
1	13	16	ZIM2	JHU11797	3630	4120	80	997	1293	1780	137	636	636	750	480	64	42	10	0	1143	1696	1733	102	593	593	880	993	112	33	15	0	0.656	0.596	0.776	0.679	2.471	0.646	0.433	52	236	100	911	1760	-0.607	361	550	657	1103	67221
1	14	16	ZIM2	JHU11797	3770	4110	60	1515	2706	3981	147	675	675	790	452	57	69	34	0	1605	3220	4175	129	642	642	1007	1528	151	34	16	0	0.872	0.788	0.878	0.853	1.881	0.905	0.791	32	161	100	1803	4609	-0.197	840	963	2031	2578	86579
1	15	16	ARAP1	JHU11727	3890	4110	70	1286	1838	1815	98	687	687	771	310	40	81	47	0	1307	3266	4171	127	653	653	1024	1381	134	31	25	0	0.916	0.44	0.606	0.683	2.615	0.407	0.779	32	202	100	1253	3764	-0.127	599	654	1151	2613	58816
1	16	16	ARAP1	JHU11727	4040	4130	100	789	1354	2489	183	662	662	848	2145	252	6	5	0	882	1739	3062	176	631	631	901	2198	243	10	9	0	0.506	0.625	0.632	0.583	2.701	0.754	0.838	80	363	100	378	1800	-0.983	127	251	692	1108	108315
1	17	16	TMIGD3	JHU12062	4180	4150	140	685	804	491	61	646	646	847	1862	219	1	1	0	669	948	848	89	627	627	939	1963	209	4	1	0	0.929	0.492	0.548	0.631	3.948	0.962	0.896	156	648	100	81	479	-0.107	39	42	158	321	125483
1	18	16	TMIGD3	JHU12062	4300	4110	50	1370	1425	212	14	633	633	830	882	106	25	0	0	1601	2039	1038	50	633	633	891	771	86	75	33	0	0.761	0.563	0.789	0.69	1.688	0.29	0.625	12	79	100	1705	2198	-0.393	737	968	792	1406	17097
1	19	16	MCAT	JHU12114	4440	4140	120	789	3382	10218	302	655	655	853	1200	140	16	9	2	727	3190	9630	301	642	642	990	1552	156	18	10	2	1.576	1.07	0.915	0.893	3.102	1.041	0.936	120	460	100	219	5275	0.657	134	85	2727	2548	405860
1	20	16	MCAT	JHU12114	4550	4130	110	724	1206	2087	173	657	657	736	495	67	23	9	0	842	1912	3979	208	630	630	825	870	105	24	14	0	0.316	0.428	0.505	0.426	3.327	0.502	0.796	80	407	100	279	1831	-1.662	67	212	549	1282	96464
1	21	16	TTC39B	JHU12078	4720	4100	90	879	990	401	40	657	657	699	192	27	54	38	0	969	1169	834	71	628	628	798	658	82	27	10	0	0.651	0.616	0.803	0.672	2.489	0.324	0.585	52	296	100	563	874	-0.619	222	341	333	541	51471
1	22	16	TTC39B	JHU12078	4850	4110	60	1053	1128	370	32	692	692	731	202	27	78	44	0	1115	1519	1132	74	639	639	853	773	90	34	19	0	0.758	0.495	0.73	0.571	2.124	0.315	0.548	32	164	100	837	1316	-0.399	361	476	436	880	36098
1	23	16	PGM5	JHU12125	5010	4100	80	873	1080	583	53	710	710	756	171	22	48	40	0	1014	1327	974	73	664	664	810	491	60	42	27	0	0.466	0.558	0.722	0.64	2.215	0.458	0.641	52	200	100	513	1033	-1.102	163	350	370	663	56137
1	24	16	PGM5	JHU12125	5100	4100	70	1038	1464	1770	120	675	675	684	102	14	59	56	0	849	1693	2554	150	627	627	663	195	29	50	41	0	1.635	0.74	0.75	0.824	2.384	0.627	0.768	32	121	100	585	1855	0.709	363	222	789	1066	46857
1	25	16	TUBGCP5	JHU12150	5250	4130	100	768	1027	786	76	666	666	693	165	23	39	30	0	794	1206	1048	86	628	628	792	659	83	26	14	0	0.614	0.625	0.802	0.752	2.75	0.531	0.433	80	414	100	268	939	-0.703	102	166	361	578	82148
1	26	16	TUBGCP5	JHU12150	5390	4130	70	1226	1250	450	36	673	673	715	190	26	75	66	0	1269	1763	1779	100	637	637	905	912	100	34	16	0	0.875	0.512	0.828	0.731	2.817	0.23	0.44	32	211	100	1185	1703	-0.193	553	632	577	1126	39991
1	27	16	SIRPA	JHU12137	5540	4110	50	1245	1370	310	22	715	715	761	283	37	100	42	0	1205	1583	777	49	640	640	959	999	104	25	8	0	0.938	0.695	0.898	0.793	1.485	0.359	0.611	12	104	100	1095	1598	-0.092	530	565	655	943	16443
1	28	16	SIRPA	JHU12137	5660	4120	70	1181	1262	632	50	680	680	764	482	63	50	6	0	1145	1521	853	56	626	626	911	1322	145	22	6	0	0.965	0.65	0.812	0.785	2.55	0.499	0.807	32	219	100	1020	1477	-0.051	501	519	582	895	40397
1	29	16	IGIP	JHU12109	5800	4110	60	1289	1637	2197	134	694	694	785	339	43	84	38	0	1184	1658	1394	84	647	647	901	927	102	28	22	0	1.108	0.933	0.939	0.945	2.199	1.353	0.613	32	169	100	1132	1954	0.148	595	537	943	1011	52370
1	30	16	IGIP	JHU12109	5930	4120	70	1186	1484	1028	69	719	719	845	1111	131	22	6	0	1345	2482	2987	120	654	654	1037	1462	140	28	13	0	0.676	0.418	0.555	0.58	2.527	0.669	0.594	32	214	100	1158	2593	-0.565	467	691	765	1828	47489
1	31	16	SIX5	JHU12138	6070	4110	90	958	1812	4981	274	636	636	694	448	64	40	12	0	1321	2615	6073	232	592	592	790	892	112	46	23	0	0.442	0.581	0.47	0.52	2.809	0.78	0.928	52	316	100	1051	3199	-1.179	322	729	1176	2023	94212
1	32	16	SIX5	JHU12138	6200	4120	60	996	1044	298	28	663	663	691	141	20	81	72	0	1073	1427	821	57	624	624	733	435	59	53	25	0	0.742	0.474	0.604	0.58	2.241	0.402	0.782	32	164	100	782	1184	-0.431	333	449	381	803	33403
1	1	17	ST8SIA4	JHU12521	2040	4320	110	690	949	1001	105	636	636	725	301	41	21	13	0	732	1625	4033	248	686	686	1092	1289	118	8	6	0	1.174	0.333	0.537	0.629	3.075	0.206	0.594	80	462	100	100	1252	0.231	54	46	313	939	75888
1	2	17	ST8SIA4	JHU12521	2150	4310	90	721	946	1118	118	629	629	706	286	40	21	6	0	788	1474	2187	148	634	634	1017	1300	127	19	6	0	0.597	0.377	0.508	0.657	6.506	0.319	0.679	52	316	100	246	1157	-0.743	92	154	317	840	49171
1	3	17	CNPY3	JHU12526	2300	4350	60	1211	3716	10862	292	665	665	790	720	91	38	22	0	1214	5511	13166	238	589	589	995	1104	110	38	25	3	0.874	0.62	0.683	0.674	1.955	0.79	0.815	32	158	100	1171	7973	-0.195	546	625	3051	4922	118927
1	4	17	CNPY3	JHU12526	2410	4340	60	1190	1488	1184	79	645	645	787	694	88	38	13	0	1593	2075	1582	76	634	634	1184	3689	311	13	0	0	0.568	0.585	0.815	0.812	3.521	0.185	0.572	32	158	100	1504	2284	-0.815	545	959	843	1441	47625
1	5	17	BAGE4	JHU12454	2570	4330	70	1074	1138	356	31	692	692	765	275	35	75	25	0	1093	1269	817	64	627	627	1018	1190	116	13	3	0	0.82	0.695	0.846	0.967	2.327	0.287	0.343	32	208	100	848	1088	-0.287	382	466	446	642	36400
1	6	17	BAGE4	JHU12454	2680	4330	50	1202	1248	414	33	676	676	734	213	29	83	75	0	2043	2771	2546	91	616	616	890	812	91	58	42	0	0.369	0.265	0.357	0.482	2.728	0.185	0.548	12	100	100	1953	2727	-1.44	526	1427	572	2155	14976
1	7	17	NR_033664.1_frag	JHU12447	2840	4340	50	1260	1474	464	31	633	633	737	544	73	67	17	0	1411	2227	1739	78	659	659	887	791	89	42	33	0	0.834	0.536	0.707	0.758	1.967	0.326	0.499	12	100	100	1379	2409	-0.262	627	752	841	1568	17682
1	8	17	NR_033664.1_frag	JHU12447	2950	4350	60	1071	1117	367	32	687	687	769	420	54	47	19	0	1159	1484	1031	69	694	694	1033	1205	116	22	9	0	0.826	0.544	0.637	0.594	2.272	0.855	0.658	32	106	100	849	1220	-0.276	384	465	430	790	35759
1	9	17	XM_004049765.1_frag	JHU12492	3080	4300	150	731	845	340	40	676	676	769	648	84	8	1	0	793	1146	968	84	666	666	1085	2124	195	8	1	0	0.433	0.352	0.488	0.472	3.714	0.359	0.505	156	698	100	182	649	-1.207	55	127	169	480	131838
1	10	17	XM_004049765.1_frag	JHU12492	3210	4330	100	711	870	457	52	643	643	713	293	41	25	14	0	764	1510	1778	117	633	633	911	920	100	23	19	0	0.519	0.259	0.495	0.641	5.597	0.194	0.489	80	382	100	199	1104	-0.946	68	131	227	877	69598
1	11	17	NR_029461.1_frag	JHU12498	3390	4340	70	1170	1169	308	26	642	642	768	896	116	16	0	0	1225	1631	1346	82	618	618	935	1586	169	22	6	0	0.87	0.52	0.732	0.682	1.965	0.306	0.556	32	183	100	1135	1540	-0.201	528	607	527	1013	37399
1	12	17	NR_029461.1_frag	JHU12498	3500	4310	110	696	926	497	53	657	657	795	783	98	13	5	0	756	1183	987	83	631	631	1012	1372	135	16	6	0	0.312	0.487	0.654	0.668	3.045	0.309	0.56	80	421	100	164	821	-1.68	39	125	269	552	74081
1	13	17	NR_126513.1_frag	JHU12534	3660	4350	90	904	965	420	43	648	648	716	340	47	38	10	0	966	1420	1725	121	606	606	835	904	108	19	12	0	0.711	0.389	0.744	0.63	2.683	0.163	0.28	52	282	100	616	1131	-0.492	256	360	317	814	50160
1	14	17	NR_126513.1_frag	JHU12534	3780	4350	80	930	1008	494	49	650	650	704	218	30	56	31	0	928	1433	2053	143	591	591	759	644	84	27	13	0	0.831	0.425	0.875	0.732	3.33	0.66	0.576	52	271	100	617	1200	-0.267	280	337	358	842	52416
1	15	17	AB735447.1_frag	JHU12509	3930	4340	50	1209	1185	208	17	680	680	738	305	41	83	25	0	1179	1437	673	46	592	592	891	1431	160	17	0	0	0.901	0.598	0.82	0.769	1.943	0.237	0.847	12	104	100	1116	1350	-0.15	529	587	505	845	14222
1	16	17	AB735447.1_frag	JHU12509	4060	4330	90	1063	1351	1407	104	673	673	773	674	87	23	10	0	1013	1657	1642	99	633	633	917	1202	131	23	15	0	1.026	0.662	0.691	0.753	2.884	0.401	0.366	52	350	100	770	1702	0.037	390	380	678	1024	70249
1	17	17	TRIM36	JHU12916	4190	4360	60	1301	1396	749	53	648	648	826	1088	131	13	6	0	1253	1529	1015	66	567	567	906	1288	142	16	9	0	0.952	0.778	0.899	0.809	1.763	0.744	0.727	32	152	100	1339	1710	-0.071	653	686	748	962	44664
1	18	17	TRIM36	JHU12916	4330	4340	110	999	1281	1360	106	645	645	830	1254	151	11	4	0	1000	1262	809	64	613	613	907	1442	158	16	1	0	0.915	0.98	0.818	0.879	2.803	0.761	0.248	80	343	100	741	1285	-0.129	354	387	636	649	102458
1	19	17	CENPH	JHU12841	4460	4330	120	792	1246	1454	116	661	661	895	1332	148	11	5	0	749	1885	3748	198	627	627	1043	1744	167	19	9	0	1.074	0.465	0.608	0.638	3.364	0.289	0.484	120	333	100	253	1843	0.103	131	122	585	1258	149540
1	20	17	CENPH	JHU12841	4590	4350	90	1000	1027	389	37	619	619	713	341	47	54	25	0	1043	1451	1596	109	570	570	863	1027	119	15	12	0	0.805	0.463	0.694	0.663	2.615	0.266	0.595	52	272	100	854	1289	-0.312	381	473	408	881	53399
1	21	17	SPHAR	JHU12904	4750	4360	80	963	971	282	29	657	657	713	291	40	52	17	0	848	1123	703	62	585	585	753	561	74	31	15	0	1.163	0.584	0.684	0.697	3.117	0.365	0.201	52	241	100	569	852	0.218	306	263	314	538	50488
1	22	17	SPHAR	JHU12904	4850	4360	80	947	1120	772	68	674	674	749	590	78	33	4	0	1056	1284	863	67	600	600	931	1360	146	15	4	0	0.599	0.652	0.625	0.603	3.815	0.217	0.118	52	246	100	729	1130	-0.74	273	456	446	684	58245
1	23	17	TNFRSF21	JHU12914	5010	4350	60	1103	1062	227	21	688	688	722	176	24	75	66	0	1115	1595	1186	74	621	621	1006	1723	171	22	3	0	0.84	0.384	0.631	0.693	3.274	0.203	0.468	32	121	100	909	1348	-0.251	415	494	374	974	33994
1	24	17	TNFRSF21	JHU12914	5110	4320	120	712	853	362	42	700	700	768	490	63	14	5	0	681	972	787	80	640	640	922	1313	142	8	3	0	0.293	0.461	0.687	0.693	3.303	0.256	0.439	120	544	100	53	485	-1.773	12	41	153	332	102359
1	25	17	JHU12892	JHU12892	5250	4350	100	908	1243	2083	167	700	700	780	601	77	15	5	0	908	1623	2988	184	648	648	888	1227	138	14	9	0	0.8	0.557	0.639	0.635	3.052	0.708	0.871	80	338	100	468	1518	-0.322	208	260	543	975	99458
1	26	17	JHU12892	JHU12892	5390	4350	60	1004	1004	283	28	680	680	895	1472	164	0	0	0	986	1130	502	44	653	653	894	956	106	19	0	0	0.973	0.679	0.732	0.707	2.413	0.342	0.595	32	134	100	657	801	-0.04	324	333	324	477	32127
1	27	17	FAM181A	JHU12837	5540	4360	70	1236	2224	4319	194	655	655	850	1288	151	13	9	0	1185	2728	5707	209	644	644	938	1146	122	31	22	0	1.074	0.753	1.012	0.865	2.633	0.691	0.926	32	187	100	1122	3653	0.103	581	541	1569	2084	71181
1	28	17	FAM181A	JHU12837	5670	4350	60	1096	1157	365	31	637	637	722	376	52	53	25	0	1050	1371	935	68	626	626	887	1249	140	16	3	0	1.083	0.698	0.872	0.828	2.834	0.349	0.474	32	166	100	883	1265	0.114	459	424	520	745	37032
1	29	17	DEFB121	JHU12855	5810	4350	80	1014	976	233	23	665	665	710	184	25	63	46	0	957	1222	812	66	612	612	785	597	76	35	15	0	1.012	0.51	0.749	0.639	2.486	0.268	0.594	52	231	100	694	921	0.017	349	345	311	610	50775
1	30	17	DEFB121	JHU12855	5920	4320	100	770	964	464	48	705	705	796	563	70	19	5	0	766	1460	1726	118	641	641	932	1159	124	20	10	0	0.52	0.316	0.428	0.495	3.345	0.423	0.58	80	404	100	190	1078	-0.943	65	125	259	819	77102
1	31	17	AZU1	JHU12547	6080	4340	90	957	942	289	30	675	675	792	652	82	10	0	0	880	1079	669	62	620	620	882	1043	118	15	4	0	1.085	0.582	0.662	0.665	2.292	0.515	0.616	52	322	100	542	726	0.117	282	260	267	459	48978
1	32	17	AZU1	JHU12547	6200	4350	60	970	1091	375	34	685	685	720	171	23	75	44	0	1089	1481	992	66	617	617	754	426	56	53	28	0	0.604	0.47	0.661	0.617	2.676	0.248	0.478	32	156	100	757	1270	-0.728	285	472	406	864	34908
1	1	18	FADS3	JHU13231	2010	4480	90	815	995	550	55	653	653	753	512	67	29	8	0	855	1313	1127	85	655	655	939	1055	112	23	13	0	0.81	0.52	0.492	0.618	2.607	0.378	0.524	52	324	100	362	1000	-0.304	162	200	342	658	51729
1	2	18	FADS3	JHU13231	2140	4480	70	1019	1066	368	34	655	655	778	534	68	19	6	0	1301	1861	1729	92	639	639	1075	1617	150	22	9	0	0.55	0.336	0.583	0.519	2.405	0.151	0.428	32	206	100	1026	1633	-0.863	364	662	411	1222	34109
1	3	18	PPP2R2A	JHU13277	2300	4490	60	1140	2016	3630	180	676	676	750	326	43	63	28	0	1176	3092	6476	209	655	655	972	836	86	38	22	0	0.891	0.55	0.853	0.946	3.047	0.552	0.957	32	144	100	985	3777	-0.167	464	521	1340	2437	64504
1	4	18	PPP2R2A	JHU13277	2410	4490	70	1065	1055	354	33	688	688	915	1160	126	3	0	0	1271	1595	1185	74	668	668	1271	3534	278	3	0	0	0.625	0.396	0.652	0.527	1.952	1.451	0.113	32	173	100	980	1294	-0.678	377	603	367	927	33768
1	5	18	HLA-C	JHU13238	2580	4470	80	1123	1445	1726	119	681	681	899	1981	220	6	2	0	1463	2262	2012	88	611	611	903	1195	132	40	27	0	0.519	0.463	0.331	0.427	4.039	0.582	0.335	52	190	100	1294	2415	-0.947	442	852	764	1651	75119
1	6	18	HLA-C	JHU13238	2700	4490	80	1042	1235	847	68	691	691	1015	2196	216	6	2	0	1198	1532	1133	73	666	666	1086	1406	129	21	8	0	0.66	0.628	0.681	0.685	3.687	2.001	0.429	52	167	100	883	1410	-0.6	351	532	544	866	64214
1	7	18	IKBIP	JHU13244	2820	4500	100	742	1157	2254	194	658	658	745	514	68	16	5	0	748	1143	1000	87	647	647	909	815	89	19	9	0	0.832	1.006	0.653	0.602	5.663	4.897	0.056	80	291	100	185	995	-0.266	84	101	499	496	92528
1	8	18	IKBIP	JHU13244	2970	4470	100	782	1112	1865	167	644	644	707	228	32	40	25	0	877	1453	2026	139	631	631	871	794	91	28	13	0	0.561	0.569	0.713	0.673	3.391	0.719	0.567	80	327	100	384	1290	-0.834	138	246	468	822	88954
1	9	18	KREMEN2	JHU13251	3110	4490	60	1154	1562	1481	94	631	631	708	285	40	78	47	0	1301	1956	1486	75	621	621	846	743	87	47	31	0	0.769	0.697	0.653	0.721	2.94	0.802	0.152	32	155	100	1203	2266	-0.379	523	680	931	1335	49986
1	10	18	KREMEN2	JHU13251	3230	4480	60	961	1193	1078	90	651	651	760	830	109	22	3	0	1210	2248	3687	164	628	628	1001	1442	144	25	16	0	0.533	0.335	0.518	0.367	3.323	0.27	0.811	32	162	100	892	2162	-0.909	310	582	542	1620	38184
1	11	18	ZSCAN2	JHU13306	3390	4490	80	846	896	351	39	658	658	758	596	78	12	2	0	906	1297	954	73	638	638	946	1226	129	17	6	0	0.701	0.361	0.756	0.626	3.415	0.201	0.532	52	225	100	456	897	-0.512	188	268	238	659	46589
1	12	18	ZSCAN2	JHU13306	3500	4470	110	764	1344	2610	194	657	657	760	555	73	24	10	0	783	2145	5361	249	629	629	965	1171	121	16	8	0	0.695	0.453	0.981	0.847	3.283	0.441	0.655	80	280	100	261	2203	-0.525	107	154	687	1516	107505
1	13	18	IGLL5	JHU13243	3650	4490	80	872	1008	482	47	651	651	722	232	32	50	29	0	1042	1433	1197	83	628	628	896	1038	115	23	13	0	0.534	0.443	0.609	0.542	2.704	0.114	0.15	52	175	100	635	1162	-0.906	221	414	357	805	52392
1	14	18	IGLL5	JHU13243	3760	4490	40	1281	1345	369	27	616	616	655	171	26	100	100	0	1689	1988	1131	56	581	581	662	247	37	100	83	0	0.6	0.518	0.739	0.643	2.107	0.289	0.491	12	62	100	1773	2136	-0.737	665	1108	729	1407	16141
1	15	18	PSMD14_frag	JHU13278	3930	4490	60	1144	1126	373	33	623	623	656	169	25	75	66	0	954	1258	1065	84	593	593	740	578	78	25	16	0	1.443	0.756	1.374	1.295	4.366	0.271	0.41	32	105	100	882	1168	0.529	521	361	503	665	36033
1	16	18	PSMD14_frag	JHU13278	4040	4490	60	1358	2149	4555	211	629	629	693	254	36	84	72	0	1414	4666	11860	254	588	588	833	1011	121	41	25	3	0.883	0.373	0.754	0.704	2.384	0.347	0.906	32	158	100	1555	5598	-0.18	729	826	1520	4078	68779
1	17	18	SLC16A4	JHU13671	4190	4490	70	1406	2163	3873	179	643	643	698	215	30	88	66	0	1186	2110	2221	105	571	571	794	847	106	31	25	0	1.241	0.988	0.983	0.859	2.229	1.703	0.474	32	189	100	1378	3059	0.311	763	615	1520	1539	69203
1	18	18	SLC16A4	JHU13671	4340	4460	110	967	2600	5783	222	655	655	764	331	43	49	39	0	768	2491	5479	219	576	576	886	1046	118	26	14	0	1.625	1.016	0.971	0.969	3.443	1.036	0.656	80	289	100	504	3860	0.7	312	192	1945	1915	207990
1	19	18	TCN2	JHU13678	4460	4490	50	1396	1705	994	58	618	618	714	334	46	100	58	0	1319	1994	1170	58	562	562	881	1380	156	42	17	0	1.028	0.759	0.979	0.856	2.026	0.647	0.696	12	72	100	1535	2519	0.039	778	757	1087	1432	20455
1	20	18	TCN2	JHU13678	4560	4490	80	968	1090	948	86	632	632	714	357	50	46	15	0	1004	1444	1797	124	560	560	939	1624	172	15	6	0	0.757	0.518	0.662	0.715	3.244	0.282	0.619	52	206	100	780	1342	-0.402	336	444	458	884	56659
1	21	18	TMEM120A	JHU13682	4730	4500	60	1171	1625	1288	79	642	642	671	154	22	78	69	0	1414	2080	2052	98	564	564	690	454	65	66	47	0	0.622	0.648	0.658	0.731	2.228	0.598	0.757	32	149	100	1379	2499	-0.684	529	850	983	1516	52014
1	22	18	TMEM120A	JHU13682	4860	4520	100	898	1494	2052	137	686	686	796	720	90	26	11	0	898	1706	2479	145	602	602	886	879	99	30	20	0	0.716	0.732	0.92	0.976	3.452	0.7	0.29	80	257	100	508	1912	-0.482	212	296	808	1104	119482
1	23	18	PREPL	JHU13655	5000	4490	80	1169	1623	1485	91	696	696	745	210	28	62	54	0	1347	3213	5407	168	629	629	919	896	97	44	29	0	0.659	0.359	0.517	0.602	3.057	0.263	0.777	52	199	100	1191	3511	-0.602	473	718	927	2584	84382
1	24	18	PREPL	JHU13655	5130	4490	70	1238	2130	4029	189	705	705	873	896	102	19	6	0	1286	2627	6382	242	679	679	1177	2280	193	6	6	0	0.878	0.732	0.916	1.029	2.054	0.544	0.884	32	179	100	1140	3373	-0.188	533	607	1425	1948	68172
1	25	18	NDEL1	JHU13648	5270	4500	60	1144	1199	379	31	708	708	830	820	98	13	3	0	1266	1439	692	48	628	628	1074	2540	236	3	0	0	0.683	0.605	0.726	0.626	2.131	0.265	0.557	32	126	100	1074	1302	-0.549	436	638	491	811	38369
1	26	18	NDEL1	JHU13648	5390	4470	110	790	1095	1207	110	695	695	798	971	121	9	4	0	849	1787	2963	165	645	645	819	719	87	28	18	0	0.466	0.35	0.465	0.491	2.827	0.347	0.603	80	313	100	299	1542	-1.103	95	204	400	1142	87620
1	27	18	ZNF766	JHU13688	5520	4470	90	1759	9821	18022	183	678	678	850	1109	130	48	33	6	1912	11772	20053	170	666	666	958	1013	105	54	40	6	0.868	0.823	1	0.885	2.871	0.874	0.829	52	257	100	2327	20249	-0.205	1081	1246	9143	11106	510696
1	28	18	ZNF766	JHU13688	5670	4510	90	1079	1320	1254	95	651	651	735	362	49	56	23	0	1034	1370	1341	97	631	631	941	1152	122	12	8	0	1.062	0.905	0.962	0.93	2.338	0.45	0.377	52	295	100	831	1408	0.087	428	403	669	739	68651
1	29	18	SYAP1	JHU13677	5820	4490	70	876	1063	544	51	624	624	665	175	26	69	31	0	880	1602	1824	113	575	575	785	820	104	31	19	0	0.826	0.427	0.784	0.668	2.592	0.233	0.483	32	188	100	557	1466	-0.275	252	305	439	1027	34023
1	30	18	SYAP1	JHU13677	5940	4500	80	951	1209	877	72	635	635	677	169	24	58	46	0	928	2102	3135	149	579	579	736	637	86	42	33	0	0.905	0.377	0.507	0.624	2.909	0.203	0.435	52	264	100	665	2097	-0.143	316	349	574	1523	62893
1	31	18	FOXRED1	JHU13627	6090	4490	60	1179	1710	2467	144	633	633	693	362	52	78	34	0	1339	2109	2814	133	558	558	692	481	69	69	44	0	0.699	0.694	0.76	0.71	1.877	0.876	0.899	32	161	100	1327	2628	-0.516	546	781	1077	1551	54727
1	32	18	FOXRED1	JHU13627	6200	4490	50	1348	1334	250	18	714	714	748	196	26	100	83	0	1454	1784	862	48	616	616	768	506	65	83	33	0	0.757	0.531	0.547	0.595	1.606	0.456	0.772	12	100	100	1472	1788	-0.402	634	838	620	1168	16007
1	1	19	SLC12A4	JHU14051	2040	4630	80	876	1011	652	64	658	658	770	634	82	8	2	0	955	1324	889	67	639	639	917	1200	130	17	6	0	0.69	0.515	0.609	0.502	3.024	0.539	0.728	52	183	100	534	1038	-0.536	218	316	353	685	52567
1	2	19	SLC12A4	JHU14051	2150	4610	60	1238	2281	4031	176	651	651	750	560	74	53	25	0	1470	3286	5653	172	660	660	852	1061	124	41	28	0	0.725	0.621	0.637	0.629	2.758	0.685	0.898	32	102	100	1397	4256	-0.465	587	810	1630	2626	72997
1	3	19	ND	JHU14061	2260	4610	90	873	1055	630	59	693	693	812	780	96	13	6	0	884	1386	1230	88	711	711	1047	1289	123	15	10	0	1.04	0.536	0.736	0.756	2.747	0.298	0.444	52	212	100	353	1037	0.057	180	173	362	675	54846
1	4	19	ND	JHU14061	2440	4610	100	791	920	454	49	681	681	859	1282	149	4	0	0	815	1268	1216	95	670	670	998	1227	122	15	10	0	0.759	0.4	0.629	0.659	2.898	0.291	0.66	80	246	100	255	837	-0.399	110	145	239	598	73565
1	5	19	HABP4	JHU14011	2570	4590	130	711	935	756	80	672	672	763	939	123	6	3	0	771	1142	1346	117	636	636	837	672	80	19	12	0	0.289	0.52	0.847	0.763	3.907	0.94	0.441	120	325	100	174	769	-1.791	39	135	263	506	112210
1	6	19	HABP4	JHU14011	2690	4630	90	960	1013	402	39	701	701	820	728	88	13	2	0	1058	1508	1528	101	673	673	963	934	96	19	12	0	0.673	0.374	0.5	0.519	2.531	0.166	0.466	52	132	100	644	1147	-0.572	259	385	312	835	52654
1	7	19	FGD2	JHU14002	2830	4630	80	1003	1223	959	78	667	667	772	635	82	31	10	0	979	3287	7618	231	657	657	918	881	95	35	23	0	1.043	0.211	0.576	0.61	3.257	0.448	0.367	52	179	100	658	3186	0.061	336	322	556	2630	63585
1	8	19	FGD2	JHU14002	2960	4630	50	1289	1466	430	29	623	623	684	202	29	100	100	0	1296	2009	1700	84	604	604	795	526	66	92	33	0	0.962	0.6	1.018	0.803	1.828	0.261	0.445	12	72	100	1358	2248	-0.055	666	692	843	1405	17596
1	9	19	MTFR1L	JHU14000	3100	4640	60	962	1024	475	46	649	649	730	282	38	53	25	0	1062	1599	1729	108	640	640	863	694	80	34	16	0	0.742	0.391	0.627	0.521	4.098	0.182	0.296	32	133	100	735	1334	-0.431	313	422	375	959	32772
1	10	19	MTFR1L	JHU14000	3230	4620	60	1157	2079	4581	220	649	649	764	803	105	28	9	0	1223	2186	2666	121	604	604	893	1349	151	34	16	0	0.821	0.904	0.846	0.67	2.207	1.622	0.763	32	173	100	1127	3012	-0.285	508	619	1430	1582	66514
1	11	19	NPLOC4	JHU14027	3390	4620	60	1153	1245	464	37	665	665	767	387	50	63	34	0	1379	2020	1483	73	644	644	1136	1704	150	31	13	0	0.664	0.422	0.491	0.445	2.434	0.285	0.552	32	116	100	1223	1956	-0.591	488	735	580	1376	39833
1	12	19	NPLOC4	JHU14027	3510	4640	90	953	1129	940	83	649	649	692	191	27	54	40	0	1014	1416	1570	110	604	604	807	703	87	33	13	0	0.741	0.591	0.659	0.807	2.846	0.597	0.674	52	135	100	714	1292	-0.432	304	410	480	812	58722
1	13	19	ND	JHU13997	3620	4620	120	719	887	460	51	637	637	693	271	39	33	17	0	719	1082	1022	94	603	603	790	606	76	23	11	0	0.707	0.522	0.817	0.706	3.9	0.322	0.792	120	286	100	198	729	-0.5	82	116	250	479	106394
1	14	19	ND	JHU13997	3760	4630	70	1136	1185	560	47	641	641	699	322	46	66	38	0	1161	1506	1173	77	595	595	780	531	68	56	28	0	0.875	0.597	0.774	0.685	2.136	0.393	0.567	32	164	100	1061	1455	-0.193	495	566	544	911	37906
1	15	19	ND	JHU14026	3890	4580	130	651	766	311	40	640	640	704	381	54	17	8	0	646	939	787	83	587	587	792	868	109	15	7	0	0.186	0.358	0.824	0.628	3.273	0.434	0.569	120	566	100	70	478	-2.423	11	59	126	352	91927
1	16	19	ND	JHU14026	4040	4630	70	1102	1460	870	59	652	652	745	549	73	44	31	0	1078	1793	1848	103	571	571	831	1177	141	25	19	0	0.888	0.661	0.997	0.945	2.182	0.424	0.669	32	189	100	957	2030	-0.172	450	507	808	1222	46728
1	17	19	TARP	JHU14413	4210	4610	90	883	1031	464	45	629	629	676	203	30	54	40	0	879	1224	823	67	553	553	715	605	84	40	21	0	0.779	0.599	0.563	0.606	3.437	0.401	0.555	52	267	100	580	1073	-0.36	254	326	402	671	53613
1	18	19	TARP	JHU14413	4320	4650	110	812	1001	494	49	651	651	748	296	39	43	23	0	697	1135	1072	94	606	606	888	873	98	19	10	0	1.769	0.662	0.754	0.824	2.959	0.428	0.444	80	226	100	252	879	0.823	161	91	350	529	80107
1	19	19	PIGA_frag	JHU14407	4440	4620	110	750	1363	2908	213	655	655	760	338	44	35	20	0	696	1518	4195	276	590	590	930	1391	149	10	6	0	0.896	0.763	0.793	0.789	2.786	0.665	0.907	80	231	100	201	1636	-0.158	95	106	708	928	109069
1	20	19	PIGA_frag	JHU14407	4590	4610	90	1145	1857	3621	194	639	639	769	1133	147	12	6	0	936	1824	3106	170	582	582	870	1340	154	12	8	0	1.429	0.981	0.938	1.08	2.281	0.985	0.879	52	269	100	860	2460	0.515	506	354	1218	1242	96575
1	21	19	MAL	JHU14401	4730	4630	70	1063	1085	245	22	628	628	668	165	24	91	72	0	1108	1379	946	68	553	553	713	657	92	34	22	0	0.784	0.553	0.852	0.735	3.326	0.19	0.329	32	175	100	990	1283	-0.351	435	555	457	826	34718
1	22	19	MAL	JHU14401	4840	4640	80	1043	1557	2505	160	652	652	761	536	70	37	13	0	1067	1850	3153	170	582	582	818	817	99	23	19	0	0.806	0.714	0.763	0.718	2.912	0.764	0.775	52	197	100	876	2173	-0.311	391	485	905	1268	80987
1	23	19	CREM	JHU14387	5020	4620	110	752	976	557	57	671	671	765	475	62	30	9	0	723	2243	7271	324	611	611	841	792	94	29	18	0	0.723	0.187	0.788	0.869	3.998	0.066	0.222	80	262	100	193	1937	-0.468	81	112	305	1632	78086
1	24	19	CREM	JHU14387	5140	4620	100	793	1048	769	73	660	660	724	377	52	33	13	0	696	1063	1128	106	600	600	875	1498	171	10	1	0	1.385	0.838	0.888	0.811	2.475	0.494	0.262	80	250	100	229	851	0.47	133	96	388	463	83871
1	25	19	CREM	JHU14384	5270	4620	80	921	1046	409	39	681	681	740	300	40	42	27	0	896	1264	1082	85	604	604	807	719	89	23	10	0	0.822	0.553	0.981	0.762	2.612	0.251	0.45	52	208	100	532	1025	-0.283	240	292	365	660	54387
1	26	19	CREM	JHU14384	5400	4640	60	1140	1141	337	29	672	672	695	160	23	84	66	0	1048	1558	1057	67	619	619	769	503	65	47	28	0	1.091	0.499	0.773	0.711	3.327	0.309	0.505	32	160	100	897	1408	0.126	468	429	469	939	36511
1	27	19	AK127732.1_frag	JHU14391	5540	4620	50	1250	1404	417	29	655	655	718	291	40	100	67	0	1435	2357	1846	78	591	591	889	970	109	42	33	0	0.705	0.424	0.626	0.623	1.889	0.318	0.744	12	104	100	1439	2515	-0.504	595	844	749	1766	16850
1	28	19	AK127732.1_frag	JHU14391	5680	4630	90	889	1059	504	47	633	633	699	282	40	48	31	0	859	1120	806	71	597	597	890	858	96	17	10	0	0.977	0.815	0.951	0.931	2.902	0.406	0.365	52	211	100	518	949	-0.033	256	262	426	523	55054
1	29	19	CHURC1-FNTB	JHU14379	5800	4630	60	1249	3750	11361	302	647	647	714	211	29	78	59	3	1421	4103	11350	276	614	614	949	1023	107	44	25	3	0.746	0.889	0.729	0.683	2.339	1.08	0.948	32	144	100	1409	6592	-0.423	602	807	3103	3489	120001
1	30	19	CHURC1-FNTB	JHU14379	5950	4650	80	1069	1141	560	49	644	644	690	170	24	67	54	0	1057	2365	4262	180	596	596	873	957	109	27	19	0	0.922	0.281	0.769	0.565	2.979	0.118	0.562	52	200	100	886	2266	-0.117	425	461	497	1769	59315
1	31	19	BAGE3	JHU14368	6080	4630	80	856	1098	773	70	632	632	677	184	27	52	42	0	845	1596	2027	127	558	558	697	509	73	42	23	0	0.78	0.449	0.807	0.597	3.841	0.34	0.731	52	141	100	511	1504	-0.358	224	287	466	1038	57074
1	32	19	BAGE3	JHU14368	6200	4650	90	969	1094	537	49	671	671	711	160	22	60	48	0	1093	1474	1123	76	583	583	743	587	79	46	27	0	0.584	0.475	0.76	0.551	3.284	0.313	0.433	52	231	100	808	1314	-0.775	298	510	423	891	56879
1	1	20	AGPAT2	JHU14714	2010	4740	100	833	993	507	51	648	648	695	206	29	43	29	0	1040	1579	1596	101	640	640	871	746	85	35	23	0	0.463	0.367	0.526	0.526	3.009	0.085	0.4	80	286	100	585	1284	-1.112	185	400	345	939	79421
1	2	20	AGPAT2	JHU14714	2140	4750	100	885	1346	3655	271	676	676	756	325	42	39	8	0	924	1768	4473	252	672	672	918	762	83	21	10	0	0.829	0.611	0.702	0.671	2.971	0.729	0.858	80	201	100	461	1766	-0.27	209	252	670	1096	107651
1	3	20	AC209618.3_frag	JHU14745	2290	4740	130	724	926	676	73	685	685	805	697	86	9	3	0	750	1475	2343	158	687	687	1012	1184	116	14	10	0	0.619	0.306	0.662	0.594	4.413	0.346	0.505	120	314	100	102	1029	-0.692	39	63	241	788	111077
1	4	20	AC209618.3_frag	JHU14745	2400	4740	100	634	795	434	54	687	687	911	1367	150	3	0	0	663	960	775	80	673	673	1520	4804	316	0	0	0	5.3	0.376	0.754	0.695	2.986	0.559	0.721	80	232	100	-63	395	2.406	-53	-10	108	287	63618
1	5	20	POU6F1	JHU14773	2560	4760	50	1230	1436	606	42	647	647	871	1707	195	8	0	0	1408	1923	1047	54	628	628	918	1005	109	42	33	0	0.747	0.609	0.656	0.677	2.297	0.361	0.171	12	96	100	1363	2084	-0.42	583	780	789	1295	17236
1	6	20	POU6F1	JHU14773	2690	4720	100	674	775	296	38	652	652	711	203	28	29	10	0	654	829	623	75	636	636	878	807	91	6	4	0	1.222	0.637	0.571	0.664	4.654	0.217	0.345	80	303	100	40	316	0.29	22	18	123	193	61967
1	7	20	BNIP1	JHU14718	2830	4690	40	949	4874	10295	211	686	686	727	158	21	58	50	0	2923	5002	8166	163	687	687	863	566	65	75	67	0	0.118	0.971	0.637	0.48	6.398	0.848	0.553	12	44	100	2499	8503	-3.088	263	2236	4188	4315	58492
1	8	20	BNIP1	JHU14718	2970	4710	100	688	743	257	34	694	694	797	499	62	6	1	0	647	902	790	87	677	677	1022	1332	130	6	3	0	0.2	0.218	0.737	0.741	5.166	0.225	0.526	80	321	100	-36	274	-2.322	-6	-30	49	225	59471
1	9	20	FST	JHU14746	3120	4740	90	1112	1351	976	72	665	665	733	237	32	67	48	0	1439	2701	4483	165	623	623	947	1115	117	40	21	0	0.548	0.33	0.464	0.476	2.433	0.237	0.675	52	257	100	1263	2764	-0.868	447	816	686	2078	70231
1	10	20	FST	JHU14746	3220	4760	50	1238	1226	171	13	672	672	761	253	33	92	67	0	1153	1211	238	19	680	680	1113	1532	137	0	0	0	1.197	1.043	1.016	1.079	1.452	0.303	0.422	12	86	100	1039	1085	0.259	566	473	554	531	14706
1	11	20	SAMD12	JHU14784	3400	4740	100	741	1017	885	87	642	642	701	247	35	40	25	0	688	1279	2043	159	593	593	816	839	102	23	6	0	1.042	0.547	0.704	0.74	3.834	0.285	0.408	80	297	100	194	1061	0.06	99	95	375	686	81388
1	12	20	SAMD12	JHU14784	3500	4760	60	1316	1324	355	26	636	636	714	317	44	84	63	0	1178	1390	817	58	659	659	899	871	96	25	13	0	1.31	0.941	1.274	1.084	3.771	0.276	0.506	32	86	100	1199	1419	0.39	680	519	688	731	42375
1	13	20	CREB1	JHU14734	3630	4730	100	823	1079	1180	109	648	648	714	309	43	36	14	0	778	1512	3530	233	654	654	884	716	80	21	13	0	1.411	0.502	0.654	0.655	3.077	0.24	0.633	80	243	100	299	1289	0.497	175	124	431	858	86346
1	14	20	CREB1	JHU14734	3760	4770	70	1242	1412	645	45	658	658	731	321	43	69	44	0	1255	3197	8090	253	652	652	850	618	72	50	25	0	0.968	0.296	1.03	0.773	4.627	0.134	0.351	32	202	100	1187	3299	-0.046	584	603	754	2545	45176
1	15	20	CLEC2D	JHU14733	3920	4760	60	1141	1112	310	27	657	657	726	279	38	69	28	0	1096	1421	1036	72	616	616	846	997	117	22	16	0	1.008	0.565	0.771	0.855	3.532	0.145	0.246	32	164	100	964	1260	0.012	484	480	455	805	35592
1	16	20	CLEC2D	JHU14733	4050	4750	80	1058	1516	1611	106	684	684	756	288	38	54	33	0	1023	2047	3377	164	611	611	847	858	101	29	21	0	0.908	0.579	1.012	0.881	4.185	0.22	0.143	52	251	100	786	2268	-0.14	374	412	832	1436	78855
1	17	20	C14orf37	JHU15103	4190	4760	60	1072	1677	2191	130	622	622	686	270	39	78	34	0	1141	2028	2270	111	550	550	787	725	92	34	25	0	0.761	0.714	0.794	0.822	3.083	0.726	0.16	32	153	100	1041	2533	-0.393	450	591	1055	1478	53649
1	18	20	C14orf37	JHU15103	4330	4750	100	973	1238	834	67	642	642	713	293	41	54	38	0	911	1198	996	83	555	555	783	729	93	29	11	0	0.93	0.927	1.006	1.062	3.499	0.563	0.397	80	248	100	687	1239	-0.105	331	356	596	643	99036
1	19	20	LAD1	JHU15141	4470	4750	80	972	1232	1483	120	646	646	730	430	58	44	15	0	989	1597	1676	104	565	565	732	588	80	44	21	0	0.769	0.568	0.698	0.781	4.862	0.318	0.04	52	187	100	750	1618	-0.379	326	424	586	1032	64063
1	20	20	LAD1	JHU15141	4590	4780	80	1071	1385	1448	104	642	642	871	1400	160	10	2	0	937	1849	2858	154	590	590	903	1034	114	25	12	0	1.236	0.59	0.923	0.826	4.576	0.229	0.196	52	234	100	776	2002	0.306	429	347	743	1259	72026
1	21	20	CPT1A	JHU15111	4720	4780	70	1104	1238	789	63	630	630	695	257	36	72	47	0	1153	1702	1299	76	547	547	844	1145	135	34	22	0	0.782	0.526	0.618	0.63	3.162	0.405	0.438	32	208	100	1080	1763	-0.354	474	606	608	1155	39624
1	22	20	CPT1A	JHU15111	4860	4770	70	1124	1197	493	41	621	621	666	205	30	81	66	0	1147	1819	2385	131	541	541	774	1072	138	28	13	0	0.83	0.451	0.908	0.646	3.726	0.096	0.128	32	197	100	1109	1854	-0.269	503	606	576	1278	38315
1	23	20	IGHA1	JHU15126	5000	4760	90	1025	1023	368	35	645	645	710	311	43	52	25	0	921	1365	1081	79	563	563	741	631	85	42	25	0	1.061	0.471	0.824	0.824	4.11	0.144	0.243	52	267	100	738	1180	0.086	380	358	378	802	53192
1	24	20	IGHA1	JHU15126	5130	4770	70	1219	1241	317	25	641	641	696	337	48	81	41	0	1153	1513	1024	67	558	558	743	703	94	47	22	0	0.971	0.628	0.817	0.762	2.16	0.234	0.344	32	176	100	1173	1555	-0.042	578	595	600	955	39723
1	25	20	KPNA2	JHU15140	5280	4770	60	1211	1414	1036	73	645	645	724	341	47	63	38	0	1033	1487	1419	95	567	567	801	699	87	34	16	0	1.215	0.836	0.981	0.924	2.105	0.736	0.745	32	147	100	1032	1689	0.28	566	466	769	920	45237
1	26	20	KPNA2	JHU15140	5390	4780	90	994	1456	2440	167	681	681	757	338	44	46	23	0	1101	1240	752	60	600	600	1009	1663	164	12	0	0	0.625	1.211	0.701	0.772	3.202	4.149	0.038	52	234	100	814	1415	-0.679	313	501	775	640	75696
1	27	20	IGKC	JHU15133	5530	4780	60	1031	1032	353	34	636	636	752	370	49	56	16	0	1082	1443	1026	71	575	575	1144	2254	197	9	0	0	0.779	0.456	0.715	0.521	4.715	0.309	0.412	32	124	100	902	1264	-0.36	395	507	396	868	33035
1	28	20	IGKC	JHU15133	5640	4750	100	679	832	335	40	578	578	660	310	46	31	14	0	678	1075	904	84	557	557	889	1383	155	15	5	0	0.835	0.49	0.491	0.593	3.457	0.207	0.351	80	308	100	222	772	-0.261	101	121	254	518	66598
1	29	20	TPP1	JHU15186	5810	4770	110	750	1598	3280	205	614	614	679	262	38	41	31	0	1046	3688	8188	222	583	583	886	1205	136	33	23	0	0.294	0.317	0.508	0.41	3.582	0.332	0.817	80	297	100	599	4089	-1.767	136	463	984	3105	127847
1	30	20	TPP1	JHU15186	5940	4770	70	1123	1096	321	29	660	660	697	187	26	78	56	0	1072	1281	681	53	579	579	738	483	65	50	22	0	0.939	0.621	0.774	0.745	3.33	0.382	0.609	32	130	100	956	1138	-0.091	463	493	436	702	35077
1	31	20	IGKC	JHU15132	6070	4740	100	736	1416	2226	157	619	619	647	148	22	49	43	0	774	2137	4286	200	557	557	666	416	62	43	26	0	0.539	0.504	0.832	0.765	3.726	0.409	0.647	80	161	100	334	2377	-0.891	117	217	797	1580	113310
1	32	20	IGKC	JHU15132	6180	4750	120	678	807	375	46	634	634	687	270	39	22	13	0	633	999	1150	115	546	546	693	553	79	18	11	0	0.506	0.382	0.574	0.574	3.536	0.249	0.608	120	406	100	131	626	-0.984	44	87	173	453	96872
1	1	21	STPG1	JHU15493	2000	4880	110	800	938	377	40	732	732	884	1018	115	5	0	0	853	1323	1293	97	735	735	1115	1663	149	11	5	0	0.576	0.35	0.618	0.554	2.475	0.261	0.565	80	403	100	186	794	-0.795	68	118	206	588	75015
1	2	21	STPG1	JHU15493	2140	4920	100	804	937	363	38	723	723	790	235	29	39	24	0	907	1466	1627	110	737	737	1083	1022	94	21	11	0	0.476	0.294	0.475	0.477	3.02	0.315	0.613	80	266	100	251	943	-1.07	81	170	214	729	74950
1	3	21	SPATA9	JHU15564	2310	4900	90	918	1713	4326	252	704	704	819	490	59	23	4	0	870	1969	4893	248	701	701	1060	1097	103	17	10	0	1.266	0.796	0.937	0.782	2.567	0.844	0.935	52	220	100	383	2277	0.341	214	169	1009	1268	89057
1	4	21	SPATA9	JHU15564	2430	4890	100	710	861	370	42	691	691	805	521	64	18	4	0	734	1155	1112	96	675	675	1409	4611	327	3	0	0	0.322	0.354	0.535	0.448	4.088	0.318	0.59	80	244	100	78	650	-1.635	19	59	170	480	68870
1	5	21	KJ905110.1	JHU15530	2560	4890	100	776	887	351	39	685	685	767	395	51	23	9	0	794	1185	1184	99	642	642	1269	4446	350	4	0	0	0.599	0.372	0.625	0.659	3.687	0.078	0.651	80	258	100	243	745	-0.74	91	152	202	543	70986
1	6	21	KJ905110.1	JHU15530	2690	4910	110	800	1202	1371	114	663	663	858	1837	214	5	4	0	814	1650	3172	192	661	661	1103	2666	241	10	4	0	0.895	0.545	0.691	0.721	2.781	0.359	0.637	80	293	100	290	1528	-0.159	137	153	539	989	96149
1	7	21	SLC28A2	JHU15560	2850	4860	110	843	890	298	33	696	696	905	1611	178	0	0	0	786	1294	1386	107	703	703	1187	2487	209	6	1	0	1.771	0.328	0.488	0.49	3.159	0.234	0.558	80	413	100	230	785	0.825	147	83	194	591	71236
1	8	21	SLC28A2	JHU15560	2980	4890	110	795	940	334	35	682	682	771	349	45	29	13	0	783	1177	937	79	639	639	938	888	94	18	13	0	0.785	0.48	0.702	0.728	3.539	0.284	0.547	80	362	100	257	796	-0.35	113	144	258	538	75191
1	9	21	PCDH17	JHU15549	3100	4910	60	1018	1156	540	46	647	647	835	1037	124	13	3	0	1286	1771	1786	100	608	608	915	1052	114	34	9	0	0.547	0.438	0.518	0.539	2.091	0.299	0.745	32	131	100	1049	1672	-0.87	371	678	509	1163	36990
1	10	21	PCDH17	JHU15549	3240	4900	80	966	1231	1024	83	664	664	746	322	43	48	19	0	1167	1769	2346	132	627	627	809	651	80	42	23	0	0.559	0.496	0.582	0.647	2.98	0.421	0.686	52	265	100	842	1709	-0.838	302	540	567	1142	64013
1	11	21	GAS8-AS1	JHU15491	3370	4890	60	1602	1817	1207	66	655	655	723	261	36	75	66	0	1834	2515	2155	85	634	634	818	663	81	66	47	0	0.789	0.618	0.736	0.757	2.681	0.476	0.723	32	141	100	2147	3043	-0.342	947	1200	1162	1881	58130
1	12	21	GAS8-AS1	JHU15491	3490	4890	80	1076	1070	474	44	649	649	796	1091	137	6	2	0	1050	1472	1416	96	655	655	881	673	76	33	15	0	1.081	0.515	0.739	0.611	4.979	0.247	0.357	52	237	100	822	1238	0.112	427	395	421	817	55657
1	13	21	BRD4	JHU15487	3650	4900	60	1050	1264	834	65	666	666	887	1416	159	6	3	0	1041	1233	691	56	633	633	1006	1509	150	9	3	0	0.941	0.997	0.964	1.086	2.99	0.633	0.214	32	148	100	792	1198	-0.087	384	408	598	600	40439
1	14	21	BRD4	JHU15487	3760	4920	90	881	985	418	42	651	651	735	408	55	40	8	0	897	1290	1097	85	597	597	989	1786	180	13	4	0	0.767	0.482	0.598	0.548	3.194	0.286	0.682	52	291	100	530	1027	-0.383	230	300	334	693	51225
1	15	21	PCDHGA10	JHU15550	3920	4900	70	1334	1347	552	40	644	644	676	161	23	81	78	0	1268	1665	1262	75	572	572	770	758	98	47	25	0	0.991	0.643	0.857	0.803	2.078	0.231	0.396	32	222	100	1386	1796	-0.012	690	696	703	1093	43099
1	16	21	PCDHGA10	JHU15550	4050	4910	60	1420	1400	590	42	638	638	678	176	25	81	75	0	1604	1962	1303	66	550	550	649	381	58	81	53	0	0.742	0.54	0.698	0.706	2.765	0.353	0.56	32	167	100	1836	2174	-0.431	782	1054	762	1412	44802
1	17	21	ALOXE3	JHU15865	4190	4900	80	1073	1331	938	70	628	628	681	285	41	62	42	0	1130	2069	3599	173	546	546	675	541	80	50	27	0	0.762	0.462	0.793	0.769	2.442	0.252	0.641	52	205	100	1029	2226	-0.392	445	584	703	1523	69233
1	18	21	ALOXE3	JHU15865	4320	4920	90	1067	1243	558	44	660	660	758	343	45	58	38	0	1334	1714	1293	75	563	563	819	790	96	50	27	0	0.528	0.507	0.689	0.572	3.336	0.353	0.365	52	261	100	1178	1734	-0.922	407	771	583	1151	64634
1	19	21	LPAR4	JHU15899	4460	4910	60	1221	1568	1505	95	676	676	759	461	60	59	19	0	1107	1315	760	57	559	559	781	677	86	28	19	0	0.995	1.18	1.055	0.964	2.771	1.411	0.138	32	152	100	1093	1648	-0.008	545	548	892	756	50179
1	20	21	LPAR4	JHU15899	4580	4930	90	1097	1312	893	68	652	652	852	1321	155	8	6	0	999	2088	6256	299	576	576	803	775	96	29	17	0	1.052	0.437	1.046	1.047	3.1	0.264	0.244	52	254	100	868	2172	0.073	445	423	660	1512	68242
1	21	21	HIST1H2BN	JHU15901	4730	4910	50	1766	2219	1899	85	615	615	854	1799	210	8	8	0	1951	3184	3516	110	522	522	684	588	85	75	50	0	0.805	0.603	0.785	0.788	1.861	0.471	0.827	12	92	100	2580	4266	-0.312	1151	1429	1604	2662	26629
1	22	21	HIST1H2BN	JHU15901	4850	4910	70	1187	1122	308	27	614	614	737	790	107	19	0	0	1196	1691	1344	79	521	521	920	1625	176	25	6	0	0.849	0.434	0.597	0.581	2.117	0.352	0.515	32	210	100	1248	1678	-0.236	573	675	508	1170	35896
1	23	21	GALNT16	JHU15896	5010	4910	60	1295	1304	404	30	669	669	707	194	27	84	69	0	1262	1681	1306	77	549	549	760	667	87	56	25	0	0.878	0.561	0.855	0.815	2.499	0.284	0.5	32	124	100	1339	1767	-0.188	626	713	635	1132	41722
1	24	21	GALNT16	JHU15896	5110	4890	80	764	1002	482	48	647	647	698	321	45	42	21	0	726	1167	983	84	539	539	767	721	94	33	15	0	0.626	0.565	0.838	0.801	3.641	0.291	0.434	52	215	100	304	983	-0.677	117	187	355	628	52119
1	25	21	KLRF1	JHU15911	5280	4910	60	1351	1422	678	47	604	604	635	157	24	81	72	0	1230	2037	1717	84	525	525	678	614	90	56	38	0	1.06	0.541	0.681	0.636	2.143	0.399	0.693	32	147	100	1452	2330	0.083	747	705	818	1512	45496
1	26	21	KLRF1	JHU15911	5390	4900	90	1006	1102	539	48	626	626	772	681	88	29	8	0	1120	1705	1618	94	563	563	999	1840	184	13	13	0	0.682	0.417	0.766	0.573	2.753	0.211	0.391	52	226	100	937	1618	-0.552	380	557	476	1142	57318
1	27	21	PCDHB2	JHU15926	5540	4910	90	907	1448	2148	148	622	622	766	673	87	33	10	0	993	2077	4816	231	555	555	1026	1922	187	13	8	0	0.651	0.543	0.694	0.719	2.607	0.355	0.663	52	239	100	723	2348	-0.62	285	438	826	1522	75273
1	28	21	PCDHB2	JHU15926	5670	4910	60	1310	1228	360	29	576	576	610	161	26	84	75	0	1344	1644	1139	69	524	524	689	537	77	66	38	0	0.895	0.582	0.868	0.861	2.38	0.34	0.612	32	128	100	1554	1772	-0.16	734	820	652	1120	39292
1	29	21	LRRTM4	JHU15914	5820	4900	80	820	1063	586	55	624	624	683	213	31	48	37	0	1095	1508	1290	85	558	558	811	1317	162	21	13	0	0.365	0.462	0.644	0.706	3.925	0.353	0.642	52	206	100	733	1389	-1.454	196	537	439	950	55253
1	30	21	LRRTM4	JHU15914	5930	4900	90	987	964	392	40	657	657	711	221	31	52	38	0	779	1190	1087	91	587	587	808	638	78	29	12	0	1.719	0.509	1.017	0.823	2.472	0.1	0.304	52	242	100	522	910	0.781	330	192	307	603	50107
1	31	21	FAM188B	JHU15893	6080	4900	80	1055	1116	474	42	610	610	665	217	32	67	50	0	1084	1447	1212	83	539	539	763	839	109	37	15	0	0.817	0.557	0.837	0.724	3.437	0.307	0.595	52	210	100	990	1414	-0.292	445	545	506	908	58040
1	32	21	FAM188B	JHU15893	6190	4920	90	911	1010	395	39	622	622	687	256	37	50	42	0	1095	1233	893	72	538	538	801	908	113	25	8	0	0.519	0.558	0.75	0.706	2.55	0.293	0.484	52	215	100	846	1083	-0.947	289	557	388	695	52495
1	1	22	MFSD5	JHU16310	2040	5040	70	992	1140	670	58	813	813	1135	2847	250	3	0	0	1058	1313	812	61	831	831	1662	5343	321	0	0	0	0.789	0.678	0.795	0.649	2.509	0.308	0.361	32	197	100	406	809	-0.343	179	227	327	482	36490
1	2	22	MFSD5	JHU16310	2170	5030	100	1012	2180	4166	191	736	736	809	259	32	51	29	0	951	2790	6664	238	767	767	1083	979	90	18	13	0	1.5	0.714	0.743	0.944	3.494	0.6	0.902	80	302	100	460	3467	0.585	276	184	1444	2023	174378
1	3	22	KLHL32	JHU16298	2300	5030	60	1390	1355	386	28	709	709	778	312	40	81	56	0	1554	1878	1268	67	698	698	965	899	93	47	22	0	0.796	0.547	0.785	0.665	2.628	0.302	0.573	32	134	100	1537	1826	-0.33	681	856	646	1180	43374
1	4	22	KLHL32	JHU16298	2420	5030	60	1372	1951	2107	107	684	684	780	489	62	63	44	0	1744	2992	3581	119	693	693	1025	1130	110	44	22	0	0.655	0.551	0.776	0.695	2.334	0.542	0.758	32	124	100	1739	3566	-0.611	688	1051	1267	2299	62441
1	5	22	SPRTN	JHU16256	2580	5040	70	1092	1098	447	40	695	695	806	424	52	44	9	0	1119	1445	951	65	684	684	956	953	99	25	16	0	0.913	0.53	0.682	0.687	3.308	0.391	0.875	32	142	100	832	1164	-0.132	397	435	403	761	35148
1	6	22	SPRTN	JHU16256	2670	5020	120	835	1200	1547	128	708	708	935	1926	205	4	3	0	825	1851	3618	195	698	698	1150	2508	218	13	4	0	1	0.427	0.574	0.599	2.69	0.55	0.727	120	375	100	254	1645	0	127	127	492	1153	143947
1	7	22	SLC39A12	JHU16326	2830	5040	70	1019	1311	959	73	674	674	970	2148	221	6	0	0	1157	1989	3574	179	676	676	1223	3056	249	6	6	0	0.717	0.485	1.232	0.906	2.488	0.249	0.583	32	220	100	826	1950	-0.479	345	481	637	1313	41960
1	8	22	SLC39A12	JHU16326	2960	5040	40	1733	2651	2552	96	630	630	668	167	25	100	100	0	1594	3572	5545	155	573	573	656	356	54	100	75	0	1.08	0.674	0.915	0.962	1.424	0.5	0.956	12	68	100	2124	5020	0.111	1103	1021	2021	2999	31813
1	9	22	ADAM5	JHU16335	3090	5050	100	781	1047	567	54	668	668	781	720	92	24	5	0	807	1104	781	70	622	622	898	886	98	18	6	0	0.611	0.786	0.915	0.808	2.313	0.75	0.543	80	292	100	298	861	-0.711	113	185	379	482	83743
1	10	22	ADAM5	JHU16335	3230	5040	60	1397	1810	1538	84	666	666	744	357	47	69	50	0	1563	2102	1675	79	637	637	809	635	78	63	38	0	0.789	0.781	0.818	0.863	2.217	0.249	0.316	32	146	100	1657	2609	-0.341	731	926	1144	1465	57905
1	11	22	WARS	JHU16339	3330	5070	50	873	1013	515	50	673	673	795	597	75	17	8	0	1199	1291	804	62	616	616	952	1387	145	25	0	0	0.343	0.504	0.478	0.582	2.213	0.242	0.461	12	71	100	783	1015	-1.543	200	583	340	675	12151
1	12	22	WARS	JHU16339	3530	5030	80	686	925	841	90	650	650	691	211	30	27	13	0	660	1406	1909	135	604	604	783	552	70	23	19	0	0.643	0.343	0.396	0.478	2.768	0.387	0.786	52	248	100	92	1077	-0.637	36	56	275	802	48097
1	13	22	SRA1_frag	JHU16329	3640	5040	60	1077	1838	2664	144	665	665	1126	2543	225	6	6	0	1135	3061	4930	161	652	652	1976	6425	325	13	6	0	0.853	0.487	0.649	0.784	4.302	0.468	0.681	32	123	100	895	3582	-0.229	412	483	1173	2409	58827
1	14	22	SRA1_frag	JHU16329	3770	5050	60	1082	1209	559	46	664	664	984	2285	232	0	0	0	1140	1875	1764	94	576	576	1566	5745	366	3	0	0	0.741	0.42	0.51	0.569	2.226	0.34	0.652	32	149	100	982	1844	-0.432	418	564	545	1299	38700
1	15	22	BRD7	JHU16252	3910	5040	50	1249	1309	211	16	679	679	810	719	88	42	0	0	1586	2228	1451	65	607	607	899	1195	132	33	25	0	0.582	0.389	0.522	0.51	1.886	0.436	0.629	12	104	100	1549	2251	-0.78	570	979	630	1621	15702
1	16	22	BRD7	JHU16252	4050	5050	70	1447	3242	8362	257	683	683	779	501	64	78	28	0	1233	3595	9689	269	581	581	782	730	93	44	28	0	1.172	0.849	0.908	0.941	2.256	0.854	0.954	32	145	100	1416	5573	0.229	764	652	2559	3014	103728
1	17	22	PITRM1	JHU16606	4170	5030	100	825	1442	3073	213	681	681	748	369	49	40	30	0	762	1941	4260	219	555	555	741	640	86	35	20	0	0.696	0.549	0.705	0.67	2.581	0.691	0.895	80	266	100	351	2147	-0.524	144	207	761	1386	115383
1	18	22	PITRM1	JHU16606	4310	5040	70	1430	1842	1411	76	662	662	858	1128	131	28	13	0	1288	1678	1053	62	566	566	1032	2230	216	16	0	0	1.064	1.061	1.142	1.042	1.851	0.339	0.264	32	178	100	1490	2292	0.089	768	722	1180	1112	58955
1	19	22	ND	ND	4450	5050	70	1277	1196	396	33	652	652	731	397	54	69	16	0	1243	1495	944	63	563	563	800	778	97	38	22	0	0.919	0.584	0.771	0.649	2.179	0.35	0.631	32	214	100	1305	1476	-0.122	625	680	544	932	38265
1	20	22	ND	ND	4580	5040	70	1212	1131	412	36	631	631	712	420	58	59	13	0	1019	1171	801	68	570	570	777	753	96	19	13	0	1.294	0.832	1.056	0.992	1.82	0.599	0.318	32	162	100	1030	1101	0.372	581	449	500	601	36182
1	21	22	ACHE	JHU16579	4720	5030	100	666	922	552	59	618	618	746	1060	142	10	1	0	568	871	723	83	542	542	738	837	113	14	5	0	1.846	0.924	1.169	0.818	3.251	0.559	0.789	80	314	100	74	633	0.885	48	26	304	329	73795
1	22	22	ACHE	JHU16579	4840	5050	80	1098	1225	738	60	623	623	752	817	108	25	10	0	1095	1532	1745	113	580	580	869	1328	152	19	8	0	0.922	0.632	0.782	0.728	2.159	0.37	0.612	52	205	100	990	1554	-0.117	475	515	602	952	63679
1	23	22	ND	ND	4980	5030	80	702	783	379	48	652	652	733	451	61	8	4	0	646	851	747	87	585	585	916	1256	137	8	4	0	0.82	0.492	0.826	0.823	2.893	0.232	0.501	52	239	100	111	397	-0.287	50	61	131	266	40737
1	24	22	ND	ND	5130	5040	100	690	827	408	49	625	625	696	481	69	18	5	0	646	1281	1794	140	539	539	779	909	116	18	14	0	0.607	0.272	0.521	0.562	2.875	0.193	0.637	80	351	100	172	944	-0.719	65	107	202	742	66182
1	25	22	IL2	JHU16594	5260	5050	50	1545	2038	1124	55	586	586	633	150	23	100	100	0	3332	4465	3983	89	494	494	606	398	65	92	75	0	0.338	0.366	0.522	0.492	2.416	0.207	0.426	12	81	100	3797	5423	-1.565	959	2838	1452	3971	24451
1	26	22	IL2	JHU16594	5380	5060	100	842	1388	1777	128	602	602	694	548	78	33	15	0	776	1745	2346	134	528	528	738	1021	138	25	18	0	0.968	0.646	0.831	0.691	2.348	0.648	0.653	80	294	100	488	2003	-0.047	240	248	786	1217	111017
1	27	22	ND	ND	5530	5040	80	1143	1177	621	52	633	633	771	671	87	40	10	0	1004	1552	1460	94	556	556	874	1293	147	29	10	0	1.138	0.546	0.784	0.714	2.637	0.373	0.708	52	223	100	958	1540	0.187	510	448	544	996	61228
1	28	22	ND	ND	5680	5020	110	809	990	575	58	633	633	677	190	28	49	35	0	825	1257	1326	105	558	558	763	759	99	25	14	0	0.659	0.511	0.758	0.695	2.515	0.275	0.488	80	312	100	443	1056	-0.601	176	267	357	699	79222
1	29	22	GAGE4	JHU16588	5810	5060	60	881	2414	7262	300	640	640	674	146	21	66	47	0	898	3302	11389	344	574	574	712	524	73	38	28	3	0.744	0.65	0.624	0.667	3.187	0.636	0.988	32	118	100	565	4502	-0.427	241	324	1774	2728	77251
1	30	22	GAGE4	JHU16588	5940	5050	70	958	1064	339	31	663	663	717	199	27	69	44	0	1095	1833	1952	106	595	595	774	495	63	50	28	0	0.59	0.324	0.34	0.489	3.119	0.17	0.519	32	177	100	795	1639	-0.761	295	500	401	1238	34062
1	31	22	ND	ND	6080	5050	70	1350	2828	5310	187	675	675	704	211	29	91	69	0	1342	3950	7758	196	597	597	807	840	104	47	31	0	0.906	0.642	0.789	0.746	1.987	0.673	0.967	32	209	100	1420	5506	-0.142	675	745	2153	3353	90482
1	32	22	ND	ND	6220	5020	100	810	1677	3614	215	652	652	701	210	29	44	30	0	852	2721	6006	220	576	576	813	803	98	31	21	0	0.572	0.478	0.441	0.51	3.79	0.58	0.926	80	388	100	434	3170	-0.805	158	276	1025	2145	134153
1	1	23	H2AFV	JHU13057	2010	5170	40	1714	2571	2460	95	673	673	700	183	26	100	83	0	4386	9209	13208	143	651	651	759	426	56	100	92	0	0.279	0.222	0.289	0.308	1.944	0.19	0.942	12	68	100	4776	10456	-1.843	1041	3735	1898	8558	30857
1	2	23	H2AFV	JHU13057	2130	5180	40	1387	7280	15442	212	654	654	697	172	24	92	83	0	1240	7779	17605	226	606	606	702	376	53	75	25	0	1.156	0.924	1.117	1.192	2.288	0.881	0.989	12	68	100	1367	13799	0.209	733	634	6626	7173	87358
1	3	23	VASH1	JHU13297	2280	5190	60	1325	1576	1740	110	672	672	766	310	40	72	53	0	1883	2659	3881	145	679	679	1036	994	95	56	28	0	0.542	0.457	0.512	0.523	2.535	0.439	0.853	32	149	100	1857	2884	-0.883	653	1204	904	1980	50437
1	4	23	VASH1	JHU13297	2420	5150	100	1028	1200	670	55	694	694	837	1015	121	13	5	0	1143	1733	1533	88	690	690	1096	1576	143	23	10	0	0.737	0.485	0.58	0.555	4.134	0.681	0.632	80	382	100	787	1549	-0.44	334	453	506	1043	96021
1	5	23	OR52B6	JHU13956	2570	5170	60	1232	1233	460	37	716	716	800	430	53	53	22	0	1154	1666	1527	91	667	667	954	1001	104	31	19	0	1.06	0.518	0.87	0.761	2.438	0.296	0.641	32	148	100	1003	1516	0.083	516	487	517	999	39461
1	6	23	OR52B6	JHU13956	2690	5180	80	1079	1387	1775	127	734	734	1021	2346	229	4	2	0	1078	1799	2126	118	697	697	1108	1588	143	21	12	0	0.906	0.593	0.56	0.643	2.793	1.387	0.762	52	218	100	726	1755	-0.143	345	381	653	1102	72134
1	7	23	ANKH	JHU13984	2840	5190	60	1179	1199	499	41	642	642	1153	3216	278	0	0	0	1198	1535	1176	76	643	643	1188	2055	172	13	3	0	0.968	0.624	0.85	0.688	2.791	0.358	0.424	32	113	100	1092	1449	-0.048	537	555	557	892	38361
1	8	23	ANKH	JHU13984	2980	5170	100	895	1062	499	46	647	647	758	576	75	31	10	0	1298	1814	1427	78	616	616	916	1731	188	30	10	0	0.364	0.346	0.418	0.466	3.103	0.287	0.793	80	208	100	930	1613	-1.459	248	682	415	1198	84968
1	9	23	KJ902443.1_frag	JHU14057	3110	5180	70	1263	2336	3108	133	707	707	802	662	82	44	25	0	1361	4034	6738	167	678	678	1103	2200	199	31	13	0	0.814	0.485	0.623	0.593	2.234	0.444	0.873	32	134	100	1239	4985	-0.297	556	683	1629	3356	74746
1	10	23	KJ902443.1_frag	JHU14057	3230	5190	70	960	1095	453	41	717	717	872	1215	139	3	0	0	1172	1624	1293	79	668	668	1051	1630	155	19	6	0	0.482	0.395	0.506	0.482	2.717	0.751	0.877	32	181	100	747	1334	-1.052	243	504	378	956	35032
1	11	23	COX19	JHU15208	3370	5160	100	837	1037	643	62	685	685	801	922	115	9	3	0	866	1218	863	70	622	622	882	1235	140	18	5	0	0.623	0.591	0.656	0.569	3.082	0.868	0.681	80	324	100	396	948	-0.683	152	244	352	596	82989
1	12	23	COX19	JHU15208	3490	5180	80	1075	1184	739	62	662	662	726	421	57	48	13	0	1088	1365	1059	77	592	592	791	1256	158	23	12	0	0.833	0.675	0.85	0.869	3.02	0.448	0.446	52	174	100	909	1295	-0.264	413	496	522	773	61569
1	13	23	ND	JHU16261	3650	5170	100	830	1106	1684	152	678	678	929	1881	202	3	1	0	805	1214	1599	131	604	604	1355	4755	350	3	1	0	0.756	0.702	0.556	0.607	3.363	0.888	0.752	80	227	100	353	1038	-0.403	152	201	428	610	88463
1	14	23	ND	JHU16261	3750	5180	80	869	905	305	33	663	663	690	194	28	50	38	0	899	1209	1036	85	561	561	752	586	77	38	13	0	0.609	0.373	0.595	0.612	4.677	0.255	0.48	52	154	100	544	890	-0.714	206	338	242	648	47077
1	15	23	FAM9C	JHU10104	3910	5190	70	1197	1737	2560	147	623	623	671	209	31	78	72	0	1424	2730	5786	211	548	548	694	512	73	66	44	0	0.655	0.511	0.678	0.569	2.996	0.438	0.933	32	142	100	1450	3296	-0.61	574	876	1114	2182	55588
1	16	23	FAM9C	JHU10104	4040	5160	100	774	949	450	47	667	667	747	454	60	30	9	0	730	1141	1329	116	566	566	806	800	99	20	9	0	0.652	0.49	0.811	0.691	3.453	0.458	0.666	80	283	100	271	857	-0.616	107	164	282	575	75894
1	17	23	ND	JHU19745	4180	5180	60	1229	1423	848	59	699	699	813	551	67	47	16	0	1169	1504	1136	75	583	583	929	1305	140	25	6	0	0.904	0.786	0.812	0.72	2.669	0.463	0.563	32	140	100	1116	1645	-0.145	530	586	724	921	45551
1	18	23	ND	JHU19745	4300	5190	90	1196	1583	1694	107	665	665	1009	1836	181	12	2	0	1077	1715	2062	120	550	550	1096	2441	222	13	4	0	1.008	0.788	0.884	0.841	2.794	0.661	0.89	52	264	100	1058	2083	0.011	531	527	918	1165	82322
1	19	23	ZNF583	JHU19728	4450	5180	50	1448	1673	574	34	639	639	703	285	40	100	83	0	1740	1849	828	44	549	549	764	633	82	83	33	0	0.679	0.795	0.848	0.83	1.868	0.579	0.492	12	104	100	2000	2334	-0.558	809	1191	1034	1300	20081
1	20	23	ZNF583	JHU19728	4590	5180	60	1105	1076	333	30	646	646	697	192	27	75	63	0	850	1284	1297	101	543	543	683	477	69	38	16	0	1.495	0.58	1.109	0.953	2.792	0.265	0.461	32	176	100	766	1171	0.58	459	307	430	741	34439
1	21	23	ABCA2	JHU19766	4720	5190	50	1299	1434	486	33	621	621	743	674	90	50	8	0	1391	1883	1035	54	566	566	793	1227	154	33	25	0	0.822	0.617	0.805	0.717	1.618	0.411	0.635	12	94	100	1503	2130	-0.283	678	825	813	1317	17211
1	22	23	ABCA2	JHU19766	4840	5210	110	812	1304	2039	156	635	635	717	421	58	30	15	0	749	1579	2684	169	599	599	962	1382	143	16	6	0	1.18	0.683	0.775	0.822	4.301	0.62	0.685	80	384	100	327	1649	0.239	177	150	669	980	104324
1	23	23	RNPC3	JHU19727	5000	5190	60	1104	1222	641	52	645	645	704	232	32	75	50	0	1210	1522	1567	102	591	591	1063	1479	139	19	6	0	0.742	0.62	0.724	0.915	3.173	0.397	0.699	32	172	100	1078	1508	-0.431	459	619	577	931	39109
1	24	23	RNPC3	JHU19727	5120	5190	40	1151	1358	498	36	642	642	693	288	41	100	33	0	1250	3344	5019	150	512	512	1035	2034	196	17	17	0	0.69	0.253	0.644	0.641	2.731	0.118	0.673	12	68	100	1247	3548	-0.536	509	738	716	2832	16297
1	25	23	ZNF583	JHU19728	5260	5170	90	706	865	363	41	632	632	718	548	76	23	4	0	623	1007	887	88	536	536	860	1083	125	17	10	0	0.851	0.495	0.773	0.794	2.06	0.635	0.526	52	286	100	161	704	-0.233	74	87	233	471	44958
1	26	23	ZNF583	JHU19728	5400	5180	70	1183	1513	1961	129	610	610	686	417	60	59	19	0	1219	1985	2753	138	545	545	881	1654	187	19	9	0	0.85	0.627	0.685	0.595	2.026	0.654	0.76	32	145	100	1247	2343	-0.234	573	674	903	1440	48402
1	27	23	MNT	JHU19752	5530	5190	70	1036	1068	299	27	591	591	674	381	56	63	25	0	929	1193	765	64	524	524	818	1513	184	16	0	0	1.099	0.713	1.227	1.008	2.238	0.416	0.654	32	206	100	850	1146	0.136	445	405	477	669	34188
1	28	23	MNT	JHU19752	5660	5190	60	1033	1038	291	28	620	620	661	182	27	78	53	0	942	1473	1603	108	520	520	795	860	108	31	16	0	0.979	0.439	0.878	0.748	2.666	0.144	0.269	32	146	100	835	1371	-0.031	413	422	418	953	33217
1	29	23	Nfatc2	JHU19755	5780	5160	110	796	1370	1726	125	631	631	666	194	29	46	29	0	730	1619	2804	173	551	551	727	653	89	36	20	0	0.922	0.692	0.887	0.832	3.27	0.538	0.649	80	331	100	344	1807	-0.117	165	179	739	1068	109620
1	30	23	Nfatc2	JHU19755	5930	5170	100	760	834	295	35	633	633	665	188	28	41	20	0	717	1109	1163	104	546	546	670	479	71	29	18	0	0.743	0.357	0.649	0.575	3.626	0.198	0.517	80	320	100	298	764	-0.429	127	171	201	563	66731
1	31	23	TP73	JHU19776	6080	5200	60	1076	1174	526	44	617	617	659	167	25	78	72	0	1176	1707	1546	90	549	549	775	807	104	41	16	0	0.732	0.481	0.621	0.664	2.889	0.322	0.571	32	143	100	1086	1715	-0.45	459	627	557	1158	37555
1	32	23	TP73	JHU19776	6200	5190	60	1277	1742	2215	127	626	626	668	180	26	81	75	0	1375	2585	5089	196	568	568	785	754	96	53	22	0	0.807	0.553	0.758	0.654	2.042	0.42	0.839	32	166	100	1458	3133	-0.31	651	807	1116	2017	55754
1	1	24	TMEM222	JHU03373	2030	5310	90	1002	1316	1176	89	684	684	765	693	90	17	8	0	1128	1650	1600	96	710	710	984	1260	128	21	8	0	0.761	0.672	0.608	0.674	2.916	0.616	0.845	52	289	100	736	1572	-0.394	318	418	632	940	68430
1	2	24	TMEM222	JHU03373	2150	5330	90	892	995	360	36	631	631	705	371	52	44	10	0	954	1263	961	76	609	609	928	1071	115	12	10	0	0.757	0.557	0.748	0.687	2.496	0.253	0.094	52	187	100	606	1018	-0.403	261	345	364	654	51757
1	3	24	DNAJA4	JHU04250	2280	5310	90	759	968	457	47	671	671	798	515	64	23	8	0	733	1304	1371	105	645	645	1159	1633	140	15	6	0	1	0.451	0.661	0.653	2.648	0.135	0.17	52	207	100	176	956	0	88	88	297	659	50339
1	4	24	DNAJA4	JHU04250	2400	5330	70	1359	2936	6129	208	734	734	874	674	77	44	25	0	1634	4034	6235	154	708	708	1180	1817	153	34	28	0	0.675	0.662	0.694	0.673	4.215	0.491	0.157	32	154	100	1551	5528	-0.567	625	926	2202	3326	93947
1	5	24	PPA2	JHU06718	2510	5330	70	931	1010	338	33	726	726	790	318	40	41	9	0	1308	1968	1546	78	671	671	909	823	90	44	28	0	0.322	0.219	0.283	0.27	3.864	0.191	0.395	32	210	100	842	1581	-1.636	205	637	284	1297	32305
1	6	24	PPA2	JHU06718	2670	5320	80	898	947	338	35	672	672	841	767	91	4	2	0	941	1468	1362	92	648	648	1032	1807	175	13	10	0	0.771	0.335	0.572	0.481	2.764	1.819	0.042	52	253	100	519	1095	-0.375	226	293	275	820	49237
1	7	24	TF	JHU07097	2840	5290	120	803	1099	1705	155	650	650	863	1815	210	3	2	0	860	1495	2201	147	615	615	916	1257	137	19	10	0	0.624	0.51	0.465	0.477	3.809	0.588	0.807	120	382	100	398	1329	-0.679	153	245	449	880	131892
1	8	24	TF	JHU07097	2960	5300	100	703	843	357	42	658	658	819	769	93	4	3	0	717	1065	935	87	621	621	887	1730	195	10	3	0	0.469	0.417	0.807	0.644	4.032	0.395	0.92	80	204	100	141	629	-1.093	45	96	185	444	67405
1	9	24	MCRS1	JHU08019	3080	5310	100	826	1373	2779	202	687	687	860	797	92	15	5	0	873	1620	2010	124	655	655	1042	2066	198	16	4	0	0.638	0.711	0.676	0.607	3.963	0.873	0.429	80	215	100	357	1651	-0.649	139	218	686	965	109859
1	10	24	MCRS1	JHU08019	3230	5320	90	918	1164	1710	146	696	696	831	904	108	4	2	0	959	1370	1383	100	663	663	1083	1654	152	13	4	0	0.75	0.662	0.694	0.615	2.4	0.688	0.756	52	231	100	518	1175	-0.415	222	296	468	707	60510
1	11	24	USP4	JHU09017	3370	5320	70	1085	1204	670	55	716	716	918	1179	128	6	3	0	1617	2497	2419	96	644	644	1241	1992	160	31	16	0	0.379	0.263	0.391	0.377	2.836	0.321	0.217	32	190	100	1342	2341	-1.399	369	973	488	1853	38516
1	12	24	USP4	JHU09017	3500	5300	100	860	1275	1659	130	684	684	838	928	110	15	6	0	933	1895	2509	132	593	593	953	1556	163	25	13	0	0.518	0.454	0.505	0.586	3.584	0.247	0.171	80	337	100	516	1893	-0.95	176	340	591	1302	101970
1	13	24	XPA	JHU09882	3660	5320	90	801	945	468	49	662	662	734	392	53	31	12	0	710	1048	973	92	568	568	837	1292	154	10	6	0	0.979	0.59	1.041	1.193	3.204	0.341	0.528	52	225	100	281	763	-0.031	139	142	283	480	49161
1	14	24	XPA	JHU09882	3770	5290	100	801	994	527	53	633	633	678	203	29	46	33	0	980	1746	2667	152	533	533	687	506	73	49	26	0	0.376	0.298	0.44	0.497	3.203	0.174	0.517	80	243	100	615	1574	-1.412	168	447	361	1213	79507
1	15	24	CCDC115	JHU09992	3930	5290	120	757	944	603	63	626	626	664	182	27	44	30	0	710	1263	1442	114	531	531	720	615	85	28	16	0	0.732	0.434	0.591	0.6	3.207	0.417	0.858	120	433	100	310	1050	-0.45	131	179	318	732	113289
1	16	24	CCDC115	JHU09992	4040	5330	70	1161	1221	476	38	629	629	858	1326	154	3	3	0	1282	2144	4053	189	538	538	1151	2275	197	9	3	0	0.715	0.369	0.733	0.73	2.579	0.131	0.602	32	176	100	1276	2198	-0.484	532	744	592	1606	39064
1	17	24	GPATCH1	JHU08475	4190	5330	60	1364	1373	333	24	653	653	1082	1762	162	0	0	0	1295	1737	1433	82	533	533	1469	2865	195	13	3	0	0.933	0.598	0.902	0.801	2.52	0.248	0.426	32	99	100	1473	1924	-0.1	711	762	720	1204	43924
1	18	24	GPATCH1	JHU08475	4290	5310	100	1164	1482	1137	76	674	674	962	1529	158	19	5	0	928	1864	2465	132	573	573	1092	2294	210	15	10	0	1.38	0.626	0.91	0.805	2.785	0.432	0.21	80	301	100	845	2099	0.465	490	355	808	1291	118547
1	19	24	ITGB7	JHU08686	4470	5330	80	1155	1429	1006	70	661	661	914	1461	159	12	4	0	1262	1928	3147	163	561	561	1103	3428	310	6	4	0	0.705	0.562	0.834	0.684	2.805	0.317	0.728	52	264	100	1195	2135	-0.505	494	701	768	1367	74317
1	20	24	ITGB7	JHU08686	4580	5320	70	1599	2660	4328	162	652	652	775	915	118	53	16	0	1664	2925	4142	141	530	530	662	527	79	84	50	0	0.835	0.838	0.727	0.639	2.937	1.116	0.773	32	192	100	2081	4403	-0.26	947	1134	2008	2395	85112
1	21	24	ND	JHU10197	4730	5330	60	1321	1555	1568	100	706	706	757	224	29	81	69	0	1199	1648	1167	70	560	560	792	1022	129	34	16	0	0.962	0.78	0.669	0.712	2.462	0.566	0.218	32	122	100	1254	1937	-0.055	615	639	849	1088	49750
1	22	24	ND	JHU10197	4840	5360	100	903	1275	1772	138	630	630	682	229	33	55	38	0	769	1238	1674	135	544	544	738	738	100	28	9	0	1.213	0.929	1.085	0.818	3.387	0.676	0.545	80	274	100	498	1339	0.279	273	225	645	694	102000
1	23	24	MRS2	JHU10326	5010	5330	70	1577	1798	1389	77	639	639	700	233	33	94	81	0	1333	1512	862	57	538	538	760	890	117	41	13	0	1.18	1.19	1.308	1.321	2.864	0.534	0.213	32	206	100	1733	2133	0.239	938	795	1159	974	57523
1	24	24	MRS2	JHU10326	5120	5330	60	1442	1535	545	35	674	674	721	243	33	91	75	0	1474	2173	2042	93	565	565	947	1373	144	31	19	0	0.845	0.535	0.789	0.733	2.446	0.283	0.467	32	158	100	1677	2469	-0.243	768	909	861	1608	49117
1	25	24	H2AFV	JHU11647	5280	5320	70	1423	2580	3056	118	610	610	664	275	41	88	78	0	2276	3211	4610	143	503	503	800	1177	147	59	28	0	0.459	0.727	0.594	0.626	2.389	0.465	0.228	32	172	100	2586	4678	-1.125	813	1773	1970	2708	82563
1	26	24	H2AFV	JHU11647	5400	5310	100	837	1396	2354	168	636	636	688	339	49	41	34	0	717	1850	4283	231	525	525	773	1292	167	20	11	0	1.047	0.574	0.947	0.785	4.04	0.473	0.842	80	314	100	393	2085	0.066	201	192	760	1325	111661
1	27	24	MGAT4A	JHU11850	5540	5330	60	1324	1372	549	40	602	602	633	144	22	88	81	0	1344	2282	2392	104	500	500	629	450	71	78	47	0	0.855	0.432	0.837	0.732	3.35	0.242	0.589	32	155	100	1566	2552	-0.225	722	844	770	1782	43890
1	28	24	MGAT4A	JHU11850	5660	5340	60	1227	1220	442	36	586	586	615	160	26	81	75	0	1176	1522	1089	71	499	499	702	768	109	50	22	0	0.947	0.62	0.649	0.776	2.044	0.308	0.511	32	162	100	1318	1657	-0.079	641	677	634	1023	39048
1	29	24	SLC10A3	JHU13563	5810	5340	80	1081	1294	809	62	626	626	685	297	43	58	44	0	1136	2038	3034	148	515	515	703	842	119	38	17	0	0.733	0.439	0.726	0.637	2.872	0.24	0.515	52	277	100	1076	2191	-0.449	455	621	668	1523	67297
1	30	24	SLC10A3	JHU13563	5940	5320	70	1463	1839	1538	83	650	650	731	378	51	81	56	0	1251	2114	2734	129	557	557	831	1119	134	25	13	0	1.171	0.764	0.971	0.924	1.855	0.446	0.686	32	176	100	1507	2746	0.228	813	694	1189	1557	58856
1	31	24	C19orf73	JHU14003	6070	5330	110	839	957	357	37	654	654	855	1672	195	0	0	0	839	1141	780	68	552	552	1074	2306	214	6	0	0	0.645	0.514	0.742	0.632	2.715	0.503	0.413	80	358	100	472	892	-0.634	185	287	303	589	76597
1	32	24	C19orf73	JHU14003	6210	5330	60	1275	1288	520	40	614	614	897	2400	267	3	0	0	1221	1449	1041	71	524	524	1004	2470	246	6	0	0	0.948	0.729	1.063	0.716	2.246	1.105	0.895	32	164	100	1358	1599	-0.077	661	697	674	925	41219
1	1	25	LAMC2	JHU19209	2030	5450	80	950	1096	469	42	711	711	766	241	31	50	44	0	1158	1478	1106	74	749	749	1043	909	87	25	12	0	0.584	0.528	0.617	0.549	3.938	0.248	0.446	52	200	100	648	1114	-0.775	239	409	385	729	56981
1	2	25	LAMC2	JHU19209	2150	5450	80	1072	1855	2760	148	678	678	758	404	53	46	33	0	1257	2981	4950	166	675	675	1069	1245	116	29	21	0	0.677	0.51	0.589	0.63	2.935	0.507	0.796	52	112	100	976	3483	-0.563	394	582	1177	2306	96456
1	3	25	DEFB114	JHU19179	2260	5450	100	697	840	365	43	745	745	886	700	79	10	0	0	687	1022	911	89	710	710	1078	1540	142	8	3	0	2.087	0.304	0.885	0.728	2.459	0.291	0.386	80	201	100	-71	407	1.061	-48	-23	95	312	67186
1	4	25	DEFB114	JHU19179	2380	5460	110	1324	9285	18499	199	750	750	883	630	71	49	36	6	1599	9816	18551	188	722	722	1037	1261	121	43	30	3	0.655	0.939	0.827	0.732	3.518	0.97	0.875	80	330	100	1451	17629	-0.612	574	877	8535	9094	742836
1	5	25	ANGPT2	JHU19164	2560	5470	60	1329	1363	412	30	725	725	790	249	31	78	72	0	1506	1787	952	53	670	670	917	708	77	63	28	0	0.722	0.571	0.646	0.65	1.762	0.417	0.634	32	159	100	1440	1755	-0.469	604	836	638	1117	43618
1	6	25	ANGPT2	JHU19164	2690	5460	90	1299	1592	1061	66	706	706	797	613	76	46	23	0	1566	3433	5760	167	651	651	937	1583	168	35	21	0	0.648	0.318	0.656	0.641	3.613	0.234	0.433	52	290	100	1508	3668	-0.626	593	915	886	2782	82805
1	7	25	DEFB124	JHU19181	2850	5470	80	981	1101	488	44	654	654	723	462	63	40	15	0	1369	1614	1020	63	625	625	800	653	81	54	27	0	0.44	0.452	0.572	0.589	3.041	0.356	0.505	52	244	100	1071	1436	-1.186	327	744	447	989	57248
1	8	25	DEFB124	JHU19181	2970	5460	50	1860	2913	2940	100	620	620	668	226	33	100	100	0	3052	5394	6463	119	574	574	779	962	123	92	67	0	0.5	0.476	0.543	0.485	2.929	0.192	0.09	12	99	100	3718	7113	-0.999	1240	2478	2293	4820	34955
1	9	25	SETD8	JHU19236	3120	5440	110	1055	1468	2934	199	651	651	775	580	74	39	13	0	1165	1787	2206	123	635	635	886	1241	140	20	14	0	0.762	0.709	0.696	0.604	3.042	0.564	0.282	80	257	100	934	1969	-0.392	404	530	817	1152	117413
1	10	25	SETD8	JHU19236	3230	5450	80	968	1047	457	43	675	675	913	1247	136	6	0	0	1042	1488	1175	78	645	645	1291	2949	228	10	0	0	0.738	0.441	0.798	0.705	3.593	0.419	0.401	52	150	100	690	1215	-0.438	293	397	372	843	54428
1	11	25	CLDN25	JHU19174	3370	5470	70	1182	1371	928	67	671	671	909	1224	134	9	3	0	1309	1742	1156	66	578	578	1265	3143	248	9	0	0	0.699	0.601	0.655	0.602	3.703	0.259	0.536	32	152	100	1242	1864	-0.517	511	731	700	1164	43885
1	12	25	CLDN25	JHU19174	3480	5490	70	1354	1348	581	43	675	675	720	221	30	78	59	0	1478	1851	1466	79	578	578	718	465	64	63	47	0	0.754	0.529	0.673	0.622	2.886	0.329	0.335	32	187	100	1579	1946	-0.407	679	900	673	1273	43145
1	13	25	RSPO4	JHU19234	3640	5460	70	1152	1207	417	34	621	621	647	135	20	84	78	0	1172	1771	1435	81	547	547	688	470	68	69	38	0	0.85	0.479	0.767	0.684	3.339	0.256	0.317	32	214	100	1156	1810	-0.235	531	625	586	1224	38633
1	14	25	RSPO4	JHU19234	3780	5480	80	997	1063	433	40	627	627	681	208	30	63	46	0	1005	1506	2024	134	537	537	728	600	82	40	23	0	0.791	0.45	0.826	0.9	3.181	0.198	0.497	52	239	100	838	1405	-0.339	370	468	436	969	55259
1	15	25	MMP11	JHU19215	3920	5470	60	1627	2019	1628	80	638	638	663	149	22	91	88	0	1661	3644	3849	105	566	566	725	537	74	84	53	0	0.903	0.449	0.561	0.588	2.286	0.367	0.756	32	162	100	2084	4459	-0.147	989	1095	1381	3078	64596
1	16	25	MMP11	JHU19215	4050	5470	60	1264	1239	390	31	647	647	1318	3693	280	0	0	0	1232	1637	1369	83	517	517	1398	4113	294	6	0	0	0.863	0.529	0.925	0.662	2.635	0.258	0.408	32	170	100	1332	1712	-0.213	617	715	592	1120	39644
1	17	25	NUDT14	JHU16889	4190	5430	90	695	1094	920	84	639	639	1195	3054	255	4	0	0	578	1294	1564	120	531	531	1359	3643	268	4	2	0	1.191	0.596	0.642	0.66	3.994	0.483	0.538	52	275	100	103	1218	0.253	56	47	455	763	56888
1	18	25	NUDT14	JHU16889	4320	5480	60	1277	1801	1699	94	665	665	715	247	34	81	66	0	1311	2538	3812	150	540	540	750	799	106	50	38	0	0.794	0.569	0.725	0.634	2.4	0.441	0.811	32	167	100	1383	3134	-0.333	612	771	1136	1998	57636
1	19	25	COG5	JHU16846	4460	5470	60	1483	1971	1956	99	672	672	717	191	26	91	78	0	1373	3209	6403	199	535	535	744	794	106	53	25	0	0.968	0.486	0.854	0.762	2.148	0.316	0.743	32	122	100	1649	3973	-0.047	811	838	1299	2674	63081
1	20	25	COG5	JHU16846	4570	5480	80	1076	1167	497	42	643	643	741	827	111	25	2	0	1108	1484	1044	70	525	525	665	584	87	50	33	0	0.743	0.546	0.485	0.572	3.361	0.22	0.319	52	232	100	1016	1483	-0.429	433	583	524	959	60662
1	21	25	C10orf25	JHU16831	4730	5460	110	930	1659	2316	139	662	662	763	733	96	33	11	0	900	1863	3251	174	539	539	705	578	81	36	23	0	0.742	0.753	0.704	0.649	4.037	0.581	0.402	80	314	100	629	2321	-0.43	268	361	997	1324	132708
1	22	25	C10orf25	JHU16831	4840	5470	50	1854	3443	4289	124	648	648	715	335	46	100	75	0	1379	4704	8531	181	528	528	726	616	84	58	33	0	1.417	0.669	1.186	1.187	2.158	0.525	0.94	12	65	100	2057	6971	0.503	1206	851	2795	4176	41317
1	23	25	LALBA	JHU16871	5000	5480	50	1803	2394	2038	85	643	643	736	697	94	92	33	0	1910	3418	5079	148	501	501	833	1617	194	42	8	0	0.823	0.6	0.808	0.817	1.603	0.416	0.869	12	99	100	2569	4668	-0.281	1160	1409	1751	2917	28727
1	24	25	LALBA	JHU16871	5130	5480	70	1327	1324	503	37	645	645	863	1591	184	6	0	0	1237	1751	1802	102	533	533	984	2629	267	13	3	0	0.969	0.557	0.889	0.668	2.272	0.708	0.263	32	218	100	1386	1897	-0.046	682	704	679	1218	42359
1	25	25	SIGLECL1	JHU16836	5290	5460	100	795	1288	2187	169	612	612	694	525	75	38	8	0	750	1253	1579	126	508	508	670	798	119	23	11	0	0.756	0.907	0.765	0.725	2.743	1.242	0.583	80	276	100	425	1421	-0.403	183	242	676	745	103048
1	26	25	SIGLECL1	JHU16836	5400	5470	60	1313	1348	432	32	596	596	611	105	17	100	94	0	1221	1910	2468	129	491	491	544	261	47	91	75	0	0.982	0.53	0.874	0.781	2.079	0.2	0.373	32	120	100	1447	2171	-0.026	717	730	752	1419	43128
1	27	25	CRYGB	JHU16847	5540	5480	60	1333	1467	634	43	597	597	623	136	21	100	91	0	1180	2722	3622	133	492	492	582	342	58	88	50	0	1.07	0.39	0.907	0.775	2.556	0.182	0.551	32	152	100	1424	3100	0.097	736	688	870	2230	46941
1	28	25	CRYGB	JHU16847	5670	5470	60	1216	1178	432	36	579	579	697	978	140	22	0	0	1469	2332	3216	137	485	485	831	2289	275	22	6	0	0.647	0.324	0.577	0.467	2.811	0.109	0.273	32	168	100	1621	2446	-0.627	637	984	599	1847	37690
1	29	25	OFCC1	JHU16891	5810	5480	60	1213	1152	297	25	627	627	684	302	44	75	47	0	1199	1498	1003	66	521	521	718	672	93	50	22	0	0.864	0.537	0.765	0.719	2.142	0.173	0.275	32	160	100	1264	1502	-0.21	586	678	525	977	36861
1	30	25	OFCC1	JHU16891	5950	5480	90	909	1081	527	48	673	673	765	381	49	44	21	0	1023	1197	1019	85	565	565	903	1430	158	15	2	0	0.515	0.646	0.986	0.758	2.712	0.36	0.474	52	330	100	694	1040	-0.957	236	458	408	632	56211
1	31	25	TATDN3	JHU16913	6090	5470	60	1518	1496	573	38	681	681	822	559	68	69	16	0	1404	1494	653	43	565	565	863	839	97	50	9	0	0.998	0.877	0.85	0.948	2.52	0.437	0.307	32	128	100	1676	1744	-0.003	837	839	815	929	47880
1	32	25	TATDN3	JHU16913	6210	5480	80	1131	1825	2089	114	654	654	788	1047	132	33	19	0	1505	5112	7730	151	549	549	936	1517	162	46	35	0	0.499	0.257	0.548	0.399	3.768	0.175	0.352	52	256	100	1433	5734	-1.003	477	956	1171	4563	94919
1	1	26	JAKMIP1	JHU07529	2000	5610	120	996	1383	3189	230	731	731	793	296	37	48	28	0	1024	2125	4982	234	771	771	1051	1097	104	28	17	0	1.047	0.482	0.63	0.59	3.221	0.608	0.928	120	433	100	518	2006	0.067	265	253	652	1354	165951
1	2	26	JAKMIP1	JHU07529	2120	5600	130	842	1335	1927	144	734	734	878	1201	136	10	4	0	977	1876	2800	149	708	708	1105	1879	170	15	8	0	0.401	0.515	0.557	0.596	4.2	0.603	0.762	120	290	100	377	1769	-1.317	108	269	601	1168	160170
1	3	26	SCEL	JHU07566	2290	5620	80	1112	1478	1772	119	767	767	875	597	68	33	15	0	1161	1958	4500	229	756	756	996	808	81	29	12	0	0.852	0.592	0.801	0.741	3.007	0.518	0.952	52	165	100	750	1913	-0.231	345	405	711	1202	76875
1	4	26	SCEL	JHU07566	2380	5630	110	813	1860	5928	318	740	740	854	605	70	29	11	0	880	2363	7322	309	731	731	993	997	100	31	15	1	0.49	0.686	0.701	0.605	2.664	0.79	0.961	80	322	100	222	2752	-1.029	73	149	1120	1632	148812
1	5	26	PCDH20	JHU17232	2550	5610	80	1145	1464	1263	86	692	692	770	467	60	48	15	0	1243	1859	1470	79	650	650	846	816	96	40	23	0	0.764	0.639	0.654	0.673	2.361	0.607	0.535	52	247	100	1046	1981	-0.389	453	593	772	1209	76118
1	6	26	PCDH20	JHU17232	2690	5600	70	1230	1444	699	48	694	694	821	732	89	31	16	0	1149	2108	2768	131	663	663	959	1425	148	16	13	0	1.103	0.519	0.953	0.972	2.161	0.298	0.823	32	212	100	1022	2195	0.141	536	486	750	1445	46221
1	7	26	D3DPC4	JHU17224	2850	5600	80	1380	1524	755	49	699	699	944	1838	194	10	0	0	1590	2019	1468	72	645	645	1143	2546	222	23	4	0	0.721	0.6	0.833	0.725	2.109	0.51	0.827	52	227	100	1626	2199	-0.473	681	945	825	1374	79241
1	8	26	D3DPC4	JHU17224	2950	5610	60	1512	1585	768	48	630	630	690	206	29	88	81	0	1587	2107	1335	63	577	577	790	770	97	59	38	0	0.873	0.624	0.701	0.608	2.202	0.59	0.482	32	140	100	1892	2485	-0.196	882	1010	955	1530	50727
1	9	26	ND	ND	3120	5610	100	843	1174	996	84	668	668	718	201	27	48	33	0	826	1454	1532	105	612	612	818	671	82	28	20	0	0.818	0.601	0.822	0.759	4.245	0.539	0.671	80	263	100	389	1348	-0.29	175	214	506	842	93945
1	10	26	ND	ND	3220	5580	110	836	1356	1766	130	671	671	793	940	118	23	6	0	857	1521	1643	108	603	603	941	1942	206	15	4	0	0.65	0.746	0.665	0.664	3.382	0.718	0.626	80	221	100	419	1603	-0.622	165	254	685	918	108499
1	11	26	ND	ND	3360	5580	110	723	968	549	56	677	677	784	802	102	18	1	0	669	1227	1198	97	579	579	897	1688	188	13	1	0	0.511	0.449	0.716	0.73	2.579	0.458	0.883	80	311	100	136	939	-0.968	46	90	291	648	77444
1	12	26	ND	ND	3510	5610	60	1511	1423	426	29	738	738	801	273	34	72	66	0	1334	1639	993	60	630	630	842	621	73	53	28	0	1.098	0.679	0.851	0.795	1.69	0.317	0.494	32	146	100	1477	1694	0.135	773	704	685	1009	45534
1	13	26	ND	ND	3650	5600	50	2062	2458	993	40	632	632	660	149	22	100	100	0	3863	4548	3383	74	545	545	622	413	66	100	92	0	0.431	0.456	0.525	0.546	1.626	0.367	0.836	12	104	100	4748	5829	-1.214	1430	3318	1826	4003	29490
1	14	26	ND	ND	3790	5600	100	942	1109	673	60	638	638	709	272	38	54	30	0	849	1140	875	76	541	541	803	886	110	23	8	0	0.987	0.786	0.817	0.839	2.566	0.361	0.481	80	290	100	612	1070	-0.019	304	308	471	599	88690
1	15	26	ND	ND	3910	5610	80	1372	1245	519	41	681	681	749	285	38	63	52	0	1301	1587	1111	70	584	584	825	751	91	48	27	0	0.964	0.562	0.75	0.682	3.046	0.351	0.479	52	207	100	1408	1567	-0.053	691	717	564	1003	64760
1	16	26	ND	ND	4050	5630	60	1602	1841	1180	64	694	694	815	431	52	72	53	0	1123	1768	2158	122	604	604	837	729	87	38	25	0	1.75	0.985	1.373	1.361	2.037	0.419	0.579	32	153	100	1427	2311	0.807	908	519	1147	1164	58900
1	17	26	EGR4	JHU16727	4200	5620	80	1252	2144	4587	213	633	633	699	341	48	62	46	0	1185	2304	3427	148	510	510	646	452	69	58	44	0	0.917	0.842	0.802	0.759	3.21	1.182	0.744	52	244	100	1294	3305	-0.125	619	675	1511	1794	111500
1	18	26	EGR4	JHU16727	4310	5600	50	1857	1833	395	21	654	654	707	195	27	100	92	0	1977	2340	1600	68	544	544	675	504	74	100	67	0	0.839	0.656	0.947	0.778	2.078	0.215	0.296	12	94	100	2636	2975	-0.252	1203	1433	1179	1796	21994
1	19	26	OVOL3	JHU16759	4460	5590	90	988	2453	7884	321	696	696	738	208	28	58	46	0	1125	2733	8912	326	560	560	805	1015	126	33	17	0	0.517	0.809	0.818	0.786	3.615	0.875	0.968	52	271	100	857	3930	-0.952	292	565	1757	2173	127540
1	20	26	OVOL3	JHU16759	4580	5620	70	1534	1479	436	29	641	641	709	239	33	88	78	0	1468	2169	1696	78	530	530	816	1096	134	47	28	0	0.952	0.511	0.724	0.655	1.908	0.315	0.559	32	173	100	1831	2477	-0.071	893	938	838	1639	47316
1	21	26	IRX5	JHU16747	4740	5620	100	920	1356	866	63	670	670	759	418	55	41	26	0	953	1646	1565	95	554	554	867	1391	160	29	13	0	0.627	0.628	0.808	0.664	2.621	0.513	0.925	80	246	100	649	1778	-0.674	250	399	686	1092	108515
1	22	26	IRX5	JHU16747	4870	5620	100	892	1368	1213	88	656	656	796	778	97	26	20	0	862	1703	1796	105	562	562	916	1367	149	30	18	0	0.787	0.624	0.967	0.831	4.219	0.606	0.73	80	266	100	536	1853	-0.346	236	300	712	1141	109426
1	23	26	KLF13	JHU16749	4990	5600	80	1082	1305	1270	97	645	645	869	1526	175	2	2	0	1153	2017	4198	208	557	557	1100	2637	239	10	4	0	0.733	0.452	0.706	0.583	2.299	0.298	0.863	52	220	100	1033	2120	-0.448	437	596	660	1460	67850
1	24	26	KLF13	JHU16749	5120	5610	70	1482	1424	660	46	671	671	745	581	77	63	16	0	1615	2200	1971	89	551	551	786	814	103	56	25	0	0.762	0.457	0.603	0.53	1.994	0.381	0.784	32	173	100	1875	2402	-0.392	811	1064	753	1649	45563
1	25	26	ND	ND	5250	5600	100	788	1076	951	88	647	647	754	567	75	26	11	0	764	1371	1590	115	534	534	886	1523	171	16	6	0	0.613	0.513	0.755	0.767	3.264	0.444	0.42	80	295	100	371	1266	-0.706	141	230	429	837	86104
1	26	26	ND	ND	5400	5600	100	757	2108	6209	294	625	625	725	539	74	33	19	0	714	2394	6353	265	531	531	883	1538	174	18	11	0	0.721	0.796	0.787	0.712	2.583	0.847	0.768	80	306	100	315	3346	-0.471	132	183	1483	1863	168625
1	27	26	ONECUT3	JHU16758	5550	5600	90	1130	1366	652	47	648	648	799	941	117	37	8	0	1160	1717	2052	119	551	551	980	2075	211	17	6	0	0.791	0.616	0.871	0.849	3.178	0.387	0.545	52	260	100	1091	1884	-0.337	482	609	718	1166	71024
1	28	26	ONECUT3	JHU16758	5660	5620	70	1582	1588	829	52	619	619	734	917	124	53	9	0	1460	1774	1212	68	520	520	864	2161	250	22	0	0	1.024	0.773	1.098	1.202	2.581	0.604	0.608	32	193	100	1903	2223	0.035	963	940	969	1254	50803
1	29	26	ZNF660	JHU16801	5810	5610	60	1231	1336	544	40	630	630	662	157	23	81	75	0	1424	1782	1176	65	530	530	714	586	82	75	41	0	0.672	0.564	0.732	0.574	2.305	0.416	0.598	32	168	100	1495	1958	-0.573	601	894	706	1252	42766
1	30	26	ZNF660	JHU16801	5930	5620	50	1644	1732	235	13	671	671	810	893	110	83	0	0	1870	2060	710	34	555	555	762	820	107	83	33	0	0.74	0.705	0.737	0.765	1.343	0.504	0.694	12	104	100	2288	2566	-0.435	973	1315	1061	1505	20781
1	31	26	ND	ND	6090	5610	100	967	1918	2276	118	673	673	727	275	37	50	44	0	724	2765	4673	169	568	568	805	982	121	36	24	0	1.885	0.567	0.845	0.985	3.09	0.357	0.687	80	329	100	450	3442	0.914	294	156	1245	2197	153455
1	32	26	ND	ND	6210	5610	60	1501	2220	3250	146	629	629	686	211	30	78	75	0	1391	2652	5305	200	548	548	952	1359	142	38	16	0	1.034	0.756	0.801	0.854	1.775	0.608	0.878	32	130	100	1715	3695	0.049	872	843	1591	2104	71046
1	1	27	CCP110	JHU18342	2020	5740	60	1507	1854	1555	83	772	772	882	461	52	56	41	0	1808	2524	1876	74	850	850	1277	1662	130	38	16	0	0.767	0.646	0.606	0.594	2.02	0.415	0.473	32	104	100	1693	2756	-0.382	735	958	1082	1674	59331
1	2	27	CCP110	JHU18342	2110	5740	80	1117	1303	1133	86	729	729	977	1572	160	2	2	0	1228	1643	1690	102	725	725	1308	2469	188	8	2	0	0.771	0.625	0.77	0.698	2.117	0.549	0.711	52	179	100	891	1492	-0.375	388	503	574	918	67776
1	3	27	CD38	JHU18344	2290	5740	80	1139	1162	349	30	785	785	1000	1469	146	0	0	0	1456	1692	911	53	768	768	1226	2017	164	10	2	0	0.515	0.408	0.545	0.476	2.129	0.317	0.535	52	196	100	1042	1301	-0.959	354	688	377	924	60428
1	4	27	CD38	JHU18344	2420	5740	50	1340	1422	279	19	765	765	947	792	83	17	0	0	1711	1819	551	30	746	746	1111	1393	125	17	0	0	0.596	0.612	0.642	0.651	1.78	0.682	0.628	12	92	100	1540	1730	-0.747	575	965	657	1073	17061
1	5	27	SKIV2L	JHU18405	2560	5740	80	1222	1978	2488	125	725	725	859	631	73	42	27	0	1236	2970	4514	151	704	704	1041	1163	111	31	23	0	0.934	0.553	0.799	0.91	2.989	0.452	0.524	52	214	100	1029	3519	-0.098	497	532	1253	2266	102877
1	6	27	SKIV2L	JHU18405	2690	5750	50	1571	1623	456	28	688	688	773	300	38	100	83	0	3167	3339	1942	58	636	636	880	727	82	92	58	0	0.349	0.346	0.357	0.423	1.669	0.32	0.748	12	104	100	3414	3638	-1.519	883	2531	935	2703	19471
1	7	27	ME3	JHU18383	2840	5750	60	1103	1230	615	50	740	740	1015	2081	205	6	0	0	1241	1751	1589	90	680	680	1245	2706	217	9	6	0	0.647	0.458	0.822	0.826	3.284	0.42	0.552	32	162	100	924	1561	-0.628	363	561	490	1071	39366
1	8	27	ME3	JHU18383	2960	5750	60	1130	1165	407	34	654	654	697	177	25	78	66	0	1097	1570	1104	70	565	565	714	452	63	63	41	0	0.895	0.508	0.668	0.632	2.485	0.309	0.467	32	157	100	1008	1516	-0.16	476	532	511	1005	37271
1	9	27	APOC3	JHU18338	3110	5730	110	823	1224	1159	94	672	672	736	215	29	45	36	0	738	1360	1828	134	617	617	836	657	78	28	19	0	1.248	0.743	0.755	0.783	2.418	0.586	0.813	80	321	100	272	1295	0.32	151	121	552	743	97884
1	10	27	APOC3	JHU18338	3240	5740	70	1120	1136	413	36	663	663	705	198	28	69	53	0	1162	1485	946	63	581	581	763	599	78	50	28	0	0.787	0.523	0.641	0.511	1.855	0.34	0.57	32	195	100	1038	1377	-0.346	457	581	473	904	36367
1	11	27	BRIX1	JHU18339	3390	5760	90	967	1117	533	47	657	657	707	247	34	52	40	0	995	1596	1661	104	537	537	702	610	86	46	29	0	0.677	0.434	0.605	0.581	2.653	0.258	0.52	52	239	100	768	1519	-0.563	310	458	460	1059	58069
1	12	27	BRIX1	JHU18339	3490	5730	80	962	1109	524	47	690	690	836	1020	122	10	4	0	964	1417	1221	86	547	547	888	1684	189	15	4	0	0.652	0.482	0.598	0.558	2.88	0.289	0.523	52	212	100	689	1289	-0.616	272	417	419	870	57662
1	13	27	PAK7	JHU17271	3640	5750	40	1371	1377	187	13	655	655	760	549	72	75	0	0	1303	1460	514	35	488	488	703	599	85	92	8	0	0.879	0.743	0.774	0.781	1.416	0.39	0.672	12	68	100	1531	1694	-0.187	716	815	722	972	16524
1	14	27	PAK7	JHU17271	3770	5740	70	1254	1278	494	38	648	648	856	1385	161	3	0	0	1218	1565	947	60	518	518	1038	2606	251	9	0	0	0.866	0.602	0.804	0.645	2.385	0.53	0.886	32	204	100	1306	1677	-0.208	606	700	630	1047	40905
1	15	27	KJ903720.1_frag	JHU18372	3920	5750	90	1249	1642	2551	155	631	631	751	589	78	54	19	0	1077	2810	8780	312	508	508	797	952	119	44	15	0	1.086	0.439	0.622	0.691	2.613	0.304	0.914	52	188	100	1187	3313	0.119	618	569	1011	2302	85401
1	16	27	KJ903720.1_frag	JHU18372	4030	5750	90	1152	1220	694	56	681	681	812	745	91	31	12	0	934	1313	1165	88	575	575	892	1352	151	21	8	0	1.312	0.73	0.899	0.907	2.569	0.625	0.714	52	189	100	830	1277	0.392	471	359	539	738	63447
1	17	27	MIOX	JHU18696	4180	5740	90	975	1224	842	68	693	693	764	487	63	44	15	0	907	1327	1362	102	543	543	754	1054	139	17	13	0	0.775	0.677	0.775	0.74	2.345	0.418	0.712	52	261	100	646	1315	-0.368	282	364	531	784	63641
1	18	27	MIOX	JHU18696	4310	5750	50	1604	1691	462	27	649	649	699	277	39	100	92	0	2555	2662	1294	48	509	509	637	431	67	92	83	0	0.467	0.484	0.518	0.545	1.609	0.42	0.73	12	104	100	3001	3195	-1.099	955	2046	1042	2153	20289
1	19	27	LK937845.1_frag	JHU18677	4460	5740	60	1568	1865	1610	86	678	678	823	698	84	66	16	0	1398	2362	2827	119	567	567	1198	2287	190	22	9	0	1.071	0.661	0.856	0.8	1.784	0.607	0.729	32	166	100	1721	2982	0.099	890	831	1187	1795	59665
1	20	27	LK937845.1_frag	JHU18677	4580	5740	70	1480	1357	442	32	696	696	784	328	41	75	56	0	1233	1425	909	63	567	567	1047	1411	134	22	6	0	1.177	0.77	1.148	1.02	2.922	0.364	0.517	32	184	100	1450	1519	0.235	784	666	661	858	43415
1	21	27	KIAA1648	JHU18730	4730	5720	110	991	2728	5748	210	664	664	754	396	52	49	29	0	1105	4697	10646	226	545	545	850	1354	159	34	19	0	0.584	0.497	0.588	0.596	2.833	0.507	0.882	80	299	100	887	6216	-0.776	327	560	2064	4152	218270
1	22	27	KIAA1648	JHU18730	4850	5750	60	1540	1627	646	39	677	677	775	484	62	78	41	0	1425	2450	2426	99	556	556	909	1801	198	34	13	0	0.993	0.502	0.87	0.698	1.827	0.277	0.726	32	131	100	1732	2844	-0.01	863	869	950	1894	52075
1	23	27	ULK1	JHU17322	5000	5760	70	1418	1413	501	35	641	641	720	277	38	81	75	0	1409	2539	3013	118	547	547	822	888	108	47	28	0	0.901	0.388	0.617	0.631	2.399	0.197	0.559	32	204	100	1639	2764	-0.15	777	862	772	1992	45211
1	24	27	ULK1	JHU17322	5120	5750	70	1434	1518	488	32	661	661	723	389	53	91	50	0	1564	2327	1870	80	537	537	728	855	117	63	28	0	0.753	0.479	0.816	0.648	2.25	0.642	0.914	32	185	100	1800	2647	-0.41	773	1027	857	1790	48582
1	25	27	SHH	JHU18721	5270	5750	70	1469	1478	501	33	614	614	694	365	52	81	63	0	1584	1902	1150	60	533	533	759	942	124	53	28	0	0.814	0.631	0.768	0.878	2.801	0.403	0.602	32	179	100	1906	2233	-0.298	855	1051	864	1369	47303
1	26	27	SHH	JHU18721	5380	5760	70	1418	1854	2119	114	635	635	796	896	112	25	13	0	1302	2485	3914	157	542	542	950	1737	182	22	9	0	1.03	0.627	0.567	0.621	2.81	0.516	0.851	32	195	100	1543	3162	0.043	783	760	1219	1943	59314
1	27	27	CDY2A	JHU18659	5540	5760	70	1218	1296	450	34	673	673	775	445	57	59	31	0	1337	1903	1553	81	595	595	966	1180	122	31	22	0	0.735	0.476	0.597	0.638	2.12	0.345	0.719	32	209	100	1287	1931	-0.445	545	742	623	1308	41484
1	28	27	CDY2A	JHU18659	5660	5760	70	1452	1511	834	55	607	607	667	339	50	72	56	0	1382	1810	1549	85	517	517	796	1515	190	28	13	0	0.977	0.699	0.854	0.839	1.672	0.523	0.803	32	210	100	1710	2197	-0.034	845	865	904	1293	48353
1	29	27	ND	ND	5810	5750	60	1376	1455	733	50	616	616	762	1060	139	22	3	0	1374	2104	2092	99	529	529	984	2811	285	13	6	0	0.899	0.533	0.73	0.71	1.908	0.419	0.957	32	166	100	1605	2414	-0.153	760	845	839	1575	46558
1	30	27	ND	ND	5940	5750	60	1352	1415	762	53	646	646	829	1223	147	9	6	0	1250	1481	853	57	539	539	915	2457	268	6	0	0	0.993	0.816	0.869	0.856	2.16	0.484	0.407	32	172	100	1417	1711	-0.01	706	711	769	942	45279
1	31	27	POLR3G	JHU18710	6090	5750	70	1791	1683	569	33	637	637	685	217	31	94	78	0	1869	2117	1201	56	543	543	724	692	95	78	44	0	0.87	0.665	0.874	0.84	2.24	0.404	0.552	32	198	100	2480	2620	-0.2	1154	1326	1046	1574	53855
1	32	27	POLR3G	JHU18710	6210	5740	60	1891	3360	5637	167	640	640	693	211	30	88	81	0	1790	3462	6696	193	552	552	732	693	94	72	41	0	1.011	0.935	0.957	0.952	1.936	0.842	0.881	32	162	100	2489	5630	0.015	1251	1238	2720	2910	107524
1	1	28	SLC2A7	JHU17678	2040	5900	80	1083	1233	594	48	699	699	824	658	79	35	8	0	1426	1761	1290	73	728	728	1042	1223	117	33	10	0	0.55	0.517	0.613	0.564	2.407	0.702	0.768	52	215	100	1082	1567	-0.862	384	698	534	1033	64126
1	2	28	SLC2A7	JHU17678	2160	5890	100	1037	1375	1397	101	729	729	939	1241	132	6	4	0	1098	1711	1713	100	737	737	1094	1439	131	25	6	0	0.853	0.663	0.632	0.632	2.714	0.824	0.714	80	260	100	669	1620	-0.229	308	361	646	974	109967
1	3	28	DLL1	JHU17623	2300	5870	90	1165	1675	2419	144	769	769	1121	2479	221	6	2	0	1445	2279	4149	182	783	783	1272	2564	201	12	4	0	0.598	0.606	0.58	0.635	2.203	0.573	0.951	52	206	100	1058	2402	-0.741	396	662	906	1496	87111
1	4	28	DLL1	JHU17623	2420	5880	60	1225	1308	396	30	733	733	1164	3024	259	0	0	0	1476	1684	970	57	720	720	1243	3087	248	3	0	0	0.651	0.596	0.769	0.712	1.858	0.979	0.784	32	136	100	1248	1539	-0.62	492	756	575	964	41843
1	5	28	ARHGEF12	JHU17601	2550	5870	100	928	1079	428	39	737	737	893	1442	161	1	0	0	982	1443	1231	85	726	726	1086	2003	184	9	5	0	0.746	0.477	0.781	0.628	2.615	0.497	0.55	80	337	100	447	1059	-0.423	191	256	342	717	86354
1	6	28	ARHGEF12	JHU17601	2690	5890	70	1508	1591	628	39	739	739	826	318	38	94	66	0	1874	2193	1286	58	691	691	984	866	88	69	31	0	0.65	0.567	0.633	0.681	2.071	0.339	0.485	32	184	100	1952	2354	-0.621	769	1183	852	1502	50903
1	7	28	PTCH2	JHU17672	2830	5880	60	1513	1419	459	32	727	727	1181	2306	195	0	0	0	1418	1767	1284	72	673	673	1582	4861	307	3	0	0	1.055	0.633	0.83	0.853	2.897	0.474	0.892	32	145	100	1531	1786	0.077	786	745	692	1094	45423
1	8	28	PTCH2	JHU17672	2970	5900	110	972	1045	419	40	664	664	927	1650	177	0	0	0	1017	1454	1346	92	611	611	1160	3477	299	3	1	0	0.759	0.452	0.667	0.72	2.853	0.493	0.846	80	291	100	714	1224	-0.399	308	406	381	843	83591
1	9	28	ND	ND	3130	5890	110	921	1187	893	75	647	647	777	988	127	16	5	0	905	1459	1544	105	583	583	939	2035	216	16	3	0	0.851	0.616	0.805	0.731	2.697	0.465	0.868	80	341	100	596	1416	-0.233	274	322	540	876	94991
1	10	28	ND	ND	3230	5880	60	1357	1435	639	44	673	673	752	305	40	69	63	0	1486	2253	1990	88	645	645	938	1075	114	41	25	0	0.813	0.474	0.755	0.691	2.592	0.297	0.609	32	130	100	1525	2370	-0.298	684	841	762	1608	45918
1	11	28	DOC2B	JHU17624	3370	5890	80	952	1348	965	71	683	683	728	258	35	50	42	0	1003	1871	2502	133	586	586	782	726	92	38	29	0	0.645	0.518	0.627	0.748	3.631	0.367	0.761	52	180	100	686	1950	-0.632	269	417	665	1285	70089
1	12	28	DOC2B	JHU17624	3500	5880	80	973	1158	642	55	656	656	783	750	95	27	6	0	1101	1423	1202	84	551	551	959	1907	198	13	6	0	0.576	0.576	0.871	0.7	2.247	0.343	0.503	52	219	100	867	1374	-0.795	317	550	502	872	60241
1	13	28	ASIC3	JHU17596	3650	5890	60	1410	1607	782	48	655	655	834	981	117	41	6	0	1560	1984	1487	74	560	560	954	2215	232	19	6	0	0.755	0.669	0.783	0.818	1.938	0.493	0.641	32	130	100	1755	2376	-0.405	755	1000	952	1424	51413
1	14	28	ASIC3	JHU17596	3770	5880	60	1221	1270	443	34	647	647	870	1530	175	6	0	0	1236	1652	1112	67	525	525	980	2683	273	19	0	0	0.807	0.553	0.731	0.748	3.161	0.353	0.633	32	161	100	1285	1750	-0.309	574	711	623	1127	40649
1	15	28	TRO	JHU17683	3930	5870	130	706	1167	1158	99	610	610	954	2777	291	3	2	0	645	1286	1549	120	502	502	980	3102	316	7	3	0	0.671	0.71	0.669	0.643	2.948	1.043	0.904	120	354	100	239	1341	-0.575	96	143	557	784	139981
1	16	28	TRO	JHU17683	4040	5880	70	1414	1465	731	49	610	610	710	673	94	56	16	0	1263	1569	1116	71	501	501	684	810	118	47	19	0	1.055	0.801	0.926	0.983	2.151	0.78	0.681	32	120	100	1566	1923	0.077	804	762	855	1068	46876
1	17	28	XDH	JHU18042	4180	5890	80	1267	1574	1704	108	664	664	752	586	77	50	21	0	1284	2088	2724	130	508	508	714	1154	161	31	21	0	0.777	0.576	0.81	0.755	2.495	0.559	0.716	52	207	100	1379	2490	-0.364	603	776	910	1580	81830
1	18	28	XDH	JHU18042	4310	5890	70	1690	2045	1356	66	704	704	749	368	49	88	72	0	1909	3945	5183	131	529	529	629	465	73	81	63	0	0.714	0.393	0.737	0.662	2.786	0.279	0.688	32	159	100	2366	4757	-0.485	986	1380	1341	3416	65429
1	19	28	SRRM4	JHU18032	4470	5900	80	1125	1212	557	45	748	748	912	728	79	29	2	0	1015	1439	1485	103	610	610	1110	1938	174	12	6	0	0.931	0.56	0.837	0.814	3.442	0.32	0.668	52	221	100	782	1293	-0.103	377	405	464	829	63006
1	20	28	SRRM4	JHU18032	4590	5890	90	1282	1824	2901	159	677	677	774	441	56	58	33	0	1218	2098	4574	218	566	566	897	1054	117	29	15	0	0.928	0.749	0.864	0.772	2.22	0.607	0.912	52	286	100	1257	2679	-0.108	605	652	1147	1532	94853
1	21	28	ATP4A	JHU17971	4740	5890	80	1204	1910	3848	201	651	651	699	211	30	67	56	0	1410	2505	5404	215	527	527	745	785	105	54	27	0	0.626	0.637	0.617	0.708	2.679	0.69	0.906	52	227	100	1436	3237	-0.675	553	883	1259	1978	99327
1	22	28	ATP4A	JHU17971	4840	5890	70	1359	3047	5529	181	655	655	694	213	30	94	78	0	1267	3029	4984	164	524	524	646	529	81	66	28	0	0.948	0.955	1.033	0.941	2.123	1.022	0.87	32	164	100	1447	4897	-0.078	704	743	2392	2505	97504
1	23	28	SFMBT2	JHU18027	5000	5900	90	1026	1400	1262	90	656	656	730	352	48	50	35	0	1410	3065	3686	120	542	542	740	701	94	54	38	0	0.426	0.295	0.606	0.401	3.625	0.199	0.538	52	266	100	1238	3267	-1.23	370	868	744	2523	72793
1	24	28	SFMBT2	JHU18027	5110	5880	100	679	1029	910	88	651	651	792	800	101	15	3	0	621	1373	2249	163	536	536	821	1100	133	20	10	0	0.329	0.452	0.712	0.652	4.004	0.377	0.79	80	274	100	113	1215	-1.602	28	85	378	837	82356
1	25	28	NKTR	JHU18011	5280	5880	90	975	1154	716	62	658	658	792	814	102	19	6	0	927	1477	2090	141	536	536	843	1128	133	17	8	0	0.811	0.527	0.651	0.581	2.522	0.569	0.554	52	236	100	708	1437	-0.303	317	391	496	941	60003
1	26	28	NKTR	JHU18011	5400	5890	60	1191	1164	297	25	646	646	715	370	51	72	25	0	1087	1146	422	36	518	518	691	575	83	44	9	0	0.958	0.825	0.986	0.887	1.792	0.523	0.519	32	139	100	1114	1146	-0.062	545	569	518	628	37263
1	27	28	ZBTB7C	JHU18043	5530	5880	50	1428	1831	1031	56	686	686	739	264	35	100	83	0	1873	2688	1861	69	548	548	788	878	111	83	42	0	0.56	0.535	0.49	0.533	1.42	0.46	0.765	12	104	100	2067	3285	-0.837	742	1325	1145	2140	21968
1	28	28	ZBTB7C	JHU18043	5660	5900	60	1217	1314	620	47	628	628	665	233	35	78	63	0	1160	1779	1603	90	514	514	723	1201	166	34	13	0	0.912	0.542	0.76	0.744	2.071	0.659	0.845	32	140	100	1235	1951	-0.133	589	646	686	1265	42051
1	29	28	ND	ND	5810	5890	80	1031	1088	456	41	639	639	676	188	27	62	52	0	1067	1380	1073	77	529	529	699	711	101	37	17	0	0.729	0.528	0.75	0.691	2.259	0.371	0.773	52	234	100	930	1300	-0.457	392	538	449	851	56565
1	30	28	ND	ND	5940	5890	60	1255	1285	522	40	654	654	682	154	22	84	75	0	1237	1581	1361	86	537	537	681	537	78	69	25	0	0.859	0.604	0.859	0.731	2.023	0.36	0.694	32	161	100	1301	1675	-0.22	601	700	631	1044	41126
1	31	28	ZNF185	JHU18045	6090	5910	80	908	1294	1614	124	635	635	669	165	24	56	48	0	1183	1550	2500	161	539	539	655	415	63	58	33	0	0.424	0.652	0.84	0.712	3.175	0.604	0.85	52	214	100	917	1670	-1.238	273	644	659	1011	67311
1	32	28	ZNF185	JHU18045	6190	5920	110	936	1382	1791	129	645	645	787	1055	134	21	3	0	848	1872	3098	165	554	554	863	1754	203	19	6	0	0.99	0.559	0.813	0.789	3.421	0.474	0.593	80	393	100	585	2055	-0.015	291	294	737	1318	110573
1	1	29	ND	ND	2020	6030	100	768	861	321	37	762	762	918	965	105	3	0	0	814	1522	2601	170	790	790	1233	1648	133	13	4	0	0.25	0.135	0.697	0.548	5.496	0.377	0.467	80	350	100	30	831	-2	6	24	99	732	68849
1	2	29	ND	ND	2160	6040	60	922	2799	6147	219	773	773	1019	1533	150	19	9	0	949	3945	10936	277	738	738	1300	2320	178	19	13	0	0.706	0.632	0.889	0.74	4.628	0.558	0.94	32	135	100	360	5233	-0.502	149	211	2026	3207	89560
1	3	29	ND	ND	2280	6000	90	831	1274	2186	171	774	774	979	1330	135	4	4	0	1018	1789	2807	156	784	784	1343	2355	175	12	4	0	0.244	0.498	0.34	0.292	3.235	0.601	0.454	52	182	100	291	1505	-2.037	57	234	500	1005	66261
1	4	29	ND	ND	2370	6040	80	859	904	263	29	781	781	863	364	42	21	2	0	1102	1491	1035	69	801	801	1160	1523	131	23	4	0	0.259	0.178	0.421	0.373	2.728	0.143	0.328	52	170	100	379	813	-1.948	78	301	123	690	47032
1	5	29	ND	ND	2580	6050	80	912	1620	2680	165	750	750	843	361	42	33	19	0	939	2592	5633	217	727	727	955	782	81	35	21	0	0.764	0.466	0.518	0.496	3.236	0.457	0.899	52	176	100	374	2735	-0.388	162	212	870	1865	84265
1	6	29	ND	ND	2680	6020	100	711	808	268	33	714	714	815	555	68	8	0	0	688	1141	1206	105	649	649	948	946	99	15	10	0	-0.077	0.191	0.519	0.477	3.258	0.448	0.463	80	265	100	36	586	Error	-3	39	94	492	64657
1	7	29	ND	ND	2810	5990	70	663	952	1477	155	670	670	929	1721	185	3	3	0	665	1191	1742	146	601	601	1117	3490	312	3	3	0	-0.109	0.478	0.614	0.656	4.165	0.74	0.808	32	156	100	57	872	Error	-7	64	282	590	30452
1	8	29	ND	ND	2940	6010	100	761	823	265	32	670	670	929	1666	179	0	0	0	624	978	896	91	611	611	1165	3338	286	3	0	0	7	0.417	0.538	0.564	3.662	0.751	0.676	80	215	100	104	520	2.807	91	13	153	367	65865
1	9	29	ND	ND	3080	6030	80	765	998	714	71	655	655	934	1655	177	4	2	0	675	1636	2475	151	571	571	1174	3093	263	10	4	0	1.058	0.322	0.454	0.667	3.899	0.454	0.909	52	189	100	214	1408	0.081	110	104	343	1065	51908
1	10	29	ND	ND	3250	6010	50	761	881	382	43	660	660	693	171	24	42	33	0	893	1281	1313	102	553	553	719	557	77	33	25	0	0.297	0.304	0.397	0.447	1.672	0.265	0.627	12	104	100	441	949	-1.751	101	340	221	728	10576
1	11	29	ND	ND	3400	5980	70	950	1302	1548	118	654	654	677	153	22	75	50	0	854	2022	2993	148	545	545	731	620	84	34	22	0	0.958	0.439	0.455	0.457	3.645	0.466	0.855	32	109	100	605	2125	-0.062	296	309	648	1477	41654
1	12	29	ND	ND	3480	6040	100	704	764	280	36	651	651	745	473	63	6	3	0	587	966	777	80	566	566	865	1047	121	18	8	0	2.524	0.282	0.495	0.496	4.243	0.259	0.612	80	231	100	74	513	1.336	53	21	113	400	61153
1	13	29	ND	ND	3650	6000	100	717	1611	5731	355	647	647	745	625	83	13	6	0	608	1710	6643	388	556	556	936	1656	176	8	5	0	1.346	0.835	0.696	0.801	3.477	0.776	0.897	80	313	100	122	2118	0.429	70	52	964	1154	128882
1	14	29	ND	ND	3760	6020	60	603	645	143	22	599	599	655	192	29	13	3	0	493	641	433	67	498	498	728	724	99	6	6	0	-0.8	0.322	0.525	0.657	5.614	0.324	0.647	32	133	100	-1	189	Error	4	-5	46	143	20630
1	15	29	ND	ND	3920	5990	120	622	841	573	68	603	603	961	3169	329	0	0	0	522	971	1195	123	492	492	916	3105	338	3	2	0	0.633	0.497	0.784	0.701	3.353	0.992	0.924	120	231	100	49	717	-0.659	19	30	238	479	100950
1	16	29	ND	ND	4070	6020	100	617	803	798	99	591	591	722	981	135	4	3	0	505	810	986	121	454	454	607	505	83	15	10	0	0.51	0.596	0.926	0.911	3.176	0.504	0.296	80	162	100	77	568	-0.972	26	51	212	356	64234
1	17	29	H1	CONTROL	4200	5990	70	835	954	456	47	644	644	669	164	24	53	28	0	632	1146	1119	97	499	499	626	530	84	31	19	0	1.436	0.479	0.626	0.757	3.127	0.313	0.668	32	141	100	324	957	0.522	191	133	310	647	30534
1	18	29	H1	CONTROL	4360	5960	90	985	994	253	25	736	736	925	2145	231	0	0	0	797	1116	761	68	559	559	899	2302	256	2	0	0	1.046	0.463	0.543	0.613	2.613	0.29	0.574	52	251	100	487	815	0.065	249	238	258	557	51670
1	19	29	H2(A+B)	CONTROL	4450	6040	50	767	834	223	26	737	737	795	253	31	25	8	0	1443	1670	818	48	568	568	806	756	93	67	17	0	0.034	0.088	0.114	0.105	2.378	0.155	0.362	12	83	100	905	1199	-4.866	30	875	97	1102	10009
1	20	29	H2(A+B)	CONTROL	4570	6030	50	821	896	199	22	643	643	678	139	20	67	42	0	1598	1855	710	38	511	511	618	428	69	100	67	0	0.164	0.188	0.172	0.171	1.622	0.16	0.647	12	92	100	1265	1597	-2.61	178	1087	253	1344	10746
1	21	29	H3	CONTROL	4730	6030	60	3656	5124	5124	100	621	621	656	161	24	91	81	0	5212	9423	9678	102	493	493	652	616	94	84	78	0	0.643	0.504	0.535	0.479	1.468	0.515	0.974	32	151	100	7754	13433	-0.637	3035	4719	4503	8930	163969
1	22	29	H3	CONTROL	4850	6020	80	1268	4255	5752	135	626	626	692	332	47	63	50	0	1362	7352	10785	146	510	510	640	554	86	54	48	0	0.754	0.53	0.512	0.564	2.309	0.503	0.913	52	259	100	1494	10471	-0.408	642	852	3629	6842	221239
1	23	29	H4	CONTROL	5000	6040	70	1398	1980	1360	68	695	695	822	493	59	56	44	0	2559	4671	4259	91	594	594	899	963	107	59	50	0	0.358	0.315	0.319	0.289	1.928	0.313	0.794	32	202	100	2668	5362	-1.483	703	1965	1285	4077	63359
1	24	29	H4	CONTROL	5120	6030	60	1262	1686	1029	61	640	640	689	231	33	78	59	0	2554	3479	2544	73	528	528	759	719	94	75	59	0	0.307	0.354	0.348	0.304	1.627	0.373	0.927	32	76	100	2648	3997	-1.704	622	2026	1046	2951	53946
1	25	29	GST10n	CONTROL	5200	6010	90	712	805	299	37	667	667	714	245	34	25	8	0	550	889	908	102	546	546	714	570	79	13	12	0	11.25	0.402	0.75	0.757	3.087	0.338	0.547	52	183	100	49	481	3.492	45	4	138	343	41884
1	26	29	GST10n	CONTROL	5360	6020	100	610	655	249	38	693	693	854	1305	152	1	0	0	492	640	807	126	556	556	943	2037	216	3	1	0	1.297	-0.452	1.151	1.011	3.769	0.268	0.614	80	289	100	-147	46	0.375	-83	-64	-38	84	52414
1	27	29	GST50n	CONTROL	5520	6040	40	923	981	387	39	695	695	719	151	21	58	33	0	887	1135	581	51	583	583	783	556	71	42	17	0	0.75	0.518	0.337	0.463	2.426	0.244	0.334	12	56	100	532	838	-0.415	228	304	286	552	11777
1	28	29	GST50n	CONTROL	5660	6000	80	643	680	186	27	638	638	678	199	29	12	6	0	556	736	663	90	531	531	735	1014	137	6	4	0	0.2	0.205	0.859	0.682	3.382	0.204	0.556	52	236	100	30	247	-2.322	5	25	42	205	35371
1	29	29	GST100n	CONTROL	5810	6030	100	763	859	396	46	677	677	723	300	41	24	6	0	676	1150	1338	116	525	525	693	788	113	20	11	0	0.57	0.291	0.486	0.43	4.642	0.287	0.57	80	261	100	237	807	-0.812	86	151	182	625	68692
1	30	29	GST100n	CONTROL	5910	6030	80	759	874	279	31	677	677	733	315	42	25	8	0	674	1165	1103	94	518	518	748	846	113	25	15	0	0.526	0.304	0.523	0.55	3.867	0.255	0.599	52	229	100	238	844	-0.928	82	156	197	647	45463
1	31	29	GST500n	CONTROL	6080	6040	70	948	985	267	27	652	652	683	155	22	72	50	0	1191	1583	1260	79	518	518	631	381	60	81	34	0	0.44	0.313	0.408	0.437	3.771	0.604	0.41	32	125	100	969	1398	-1.185	296	673	333	1065	31523
1	32	29	GST500n	CONTROL	6200	6030	80	858	985	407	41	665	665	750	255	34	40	19	0	947	1276	1047	82	573	573	926	924	99	27	12	0	0.516	0.455	0.485	0.467	3.752	0.26	0.536	52	143	100	567	1023	-0.954	193	374	320	703	51224
1	1	30	mouse-anti-Biotin	CONTROL	2020	6160	70	13771	11728	7226	61	757	757	863	420	48	100	91	0	14286	12637	7522	59	819	819	1118	983	87	88	81	0	0.966	0.928	0.951	0.994	1.912	0.786	0.737	32	188	100	26481	22789	-0.049	13014	13467	10971	11818	375295
1	2	30	mouse-anti-Biotin	CONTROL	2140	6160	70	14397	12535	6503	51	743	743	826	352	42	100	94	0	13987	13701	6767	49	732	732	1034	824	79	94	88	0	1.03	0.909	0.937	0.955	1.566	0.924	0.953	32	171	100	26909	24761	0.043	13654	13255	11792	12969	401124
1	3	30	rabbit-anti-Biotin	CONTROL	2290	6150	90	1779	5804	12726	219	787	787	874	485	55	73	54	2	2466	6560	13137	200	747	747	1270	2122	167	42	19	2	0.577	0.863	0.602	0.605	2.241	0.936	0.854	52	144	100	2711	10830	-0.793	992	1719	5017	5813	301807
1	4	30	rabbit-anti-Biotin	CONTROL	2420	6150	100	1198	1401	935	66	796	796	873	327	37	53	31	0	1092	1921	1714	89	804	804	1127	1048	92	41	20	0	1.396	0.542	0.589	0.661	3.399	0.551	0.441	80	213	100	690	1722	0.481	402	288	605	1117	112110
1	5	30	Biotin-BSA	CONTROL	2560	6160	110	7371	24065	27098	112	772	772	848	311	36	90	81	21	27848	32340	29078	89	743	743	1014	904	89	88	74	38	0.243	0.737	0.583	0.545	1.904	0.84	0.858	80	283	100	33704	54890	-2.038	6599	27105	23293	31597	1925225
1	6	30	Biotin-BSA	CONTROL	2680	6170	80	24900	33560	27463	81	741	741	799	233	29	100	100	27	65535	42969	26521	61	665	665	897	748	83	100	92	54	0.372	0.776	0.832	0.644	1.857	0.846	0.831	52	210	100	89029	75123	-1.425	24159	64870	32819	42304	1745102
1	7	30	BSA	CONTROL	2840	6160	60	7191	6506	2526	38	714	714	774	236	30	97	97	0	30878	27143	12744	46	661	661	950	964	101	97	94	0	0.214	0.219	0.221	0.237	1.331	0.211	0.979	32	147	100	36694	32274	-2.222	6477	30217	5792	26482	208207
1	8	30	BSA	CONTROL	2950	6150	90	3193	3695	2643	71	726	726	868	1070	123	60	54	0	12751	14932	13173	88	644	644	1022	1853	181	73	63	0	0.204	0.208	0.204	0.256	2.607	0.303	0.492	52	177	100	14574	17257	-2.295	2467	12107	2969	14288	192156
1	9	30	Buffer	CONTROL	3070	6150	100	656	745	431	57	688	688	837	1054	125	1	1	0	633	814	676	83	635	635	1027	1837	178	4	1	0	16	0.318	0.537	0.569	3.584	0.506	0.641	80	184	100	-34	236	4	-32	-2	57	179	59579
1	10	30	Buffer	CONTROL	3200	6160	50	798	908	276	30	646	646	677	166	24	33	25	0	1096	1335	773	57	576	576	713	548	76	50	33	0	0.292	0.345	0.264	0.331	2.608	0.332	0.578	12	94	100	672	1021	-1.774	152	520	262	759	10890
1	11	30	mouse-IgM	CONTROL	3350	6150	150	866	1255	1459	116	655	655	730	375	51	36	17	0	781	1667	2422	145	568	568	822	922	112	29	16	0	0.991	0.546	0.659	0.713	3.836	0.413	0.391	156	553	100	424	1699	-0.014	211	213	600	1099	195821
1	12	30	mouse-IgM	CONTROL	3490	6150	80	1039	1359	1375	101	658	658	801	589	73	37	12	0	997	2098	4636	220	578	578	959	1282	133	23	6	0	0.909	0.461	0.79	0.8	2.409	0.308	0.784	52	160	100	800	2221	-0.137	381	419	701	1520	70653
1	13	30	IgG488/594	CONTROL	3650	6160	70	3300	3219	914	28	660	660	810	595	73	97	91	0	27908	24408	9029	36	575	575	1147	1647	143	94	94	0	0.097	0.107	0.104	0.119	1.672	0.106	0.776	32	155	100	29973	26392	-3.372	2640	27333	2559	23833	103002
1	14	30	IgG488/594	CONTROL	3770	6160	80	2455	2534	1720	67	655	655	751	491	65	67	62	0	18372	17424	13259	76	541	541	937	1245	132	81	73	0	0.101	0.111	0.111	0.109	2.446	0.114	0.784	52	133	100	19631	18762	-3.308	1800	17831	1879	16883	131786
1	15	30	IgG555/647	CONTROL	3890	6150	130	1271	13602	21191	155	622	622	778	920	118	45	39	1	1240	18448	27065	146	498	498	884	1966	222	43	36	23	0.875	0.723	0.812	0.781	2.874	0.76	0.891	120	247	100	1391	30930	-0.193	649	742	12980	17950	1632261
1	16	30	IgG555/647	CONTROL	4040	6140	130	1052	12660	20775	164	611	611	721	742	102	40	38	0	1439	17329	26786	154	489	489	730	834	114	53	41	21	0.464	0.715	0.694	0.604	2.531	0.755	0.908	120	319	100	1391	28889	-1.107	441	950	12049	16840	1519191
1	17	30	ND	ND	4170	6090	50	769	888	274	30	619	619	863	1371	158	0	0	0	786	1545	1604	103	507	507	677	605	89	33	25	0	0.538	0.259	0.326	0.574	6.388	1.69	0.193	12	81	100	429	1307	-0.895	150	279	269	1038	10656
1	18	30	ND	ND	4280	6160	100	681	1407	2893	205	662	662	919	2228	242	6	5	0	552	1477	3498	236	554	554	1001	2417	241	6	5	0	-9.5	0.807	0.771	0.824	5.786	0.718	0.741	80	263	100	17	1668	Error	19	-2	745	923	112556
1	19	30	ND	ND	4420	6170	140	792	1210	1670	138	701	701	846	1559	184	8	4	0	623	1578	3114	197	556	556	934	2103	225	11	6	0	1.358	0.498	0.68	0.758	4.581	0.615	0.537	156	568	100	158	1531	0.442	91	67	509	1022	188722
1	20	30	ND	ND	4610	6130	90	733	970	653	67	624	624	679	337	49	27	13	0	638	1399	1719	122	506	506	716	1744	243	15	12	0	0.826	0.387	0.529	0.65	4.72	0.254	0.446	52	280	100	241	1239	-0.276	109	132	346	893	50414
1	21	30	ND	ND	4730	6180	80	681	736	220	29	603	603	631	138	21	25	17	0	588	858	864	100	486	486	555	356	64	19	13	0	0.765	0.358	0.504	0.54	4.116	0.251	0.481	52	211	100	180	505	-0.387	78	102	133	372	38294
1	22	30	ND	ND	4830	6230	90	847	945	323	34	646	646	673	155	23	63	33	0	704	1318	1629	123	513	513	635	470	74	29	19	0	1.052	0.371	0.74	0.654	4.084	0.178	0.499	52	207	100	392	1104	0.074	201	191	299	805	49165
1	23	30	ND	ND	5000	6190	60	720	866	478	55	679	679	739	278	37	16	9	0	630	1333	1919	143	583	583	817	787	96	19	16	0	0.872	0.249	0.204	0.212	4.995	0.184	0.531	32	175	100	88	937	-0.197	41	47	187	750	27716
1	24	30	ND	ND	5160	6110	110	753	887	509	57	668	668	752	472	62	13	5	0	676	1231	1726	140	566	566	911	1664	182	10	5	0	0.773	0.329	0.407	0.48	3.312	0.208	0.695	80	321	100	195	884	-0.372	85	110	219	665	70949
1	25	30	ND	ND	5270	6180	60	672	1468	3508	238	692	692	827	787	95	9	6	0	557	1849	5947	321	569	569	1011	2093	207	9	3	0	1.667	0.606	0.701	0.569	7.14	0.578	0.943	32	75	100	-32	2056	0.737	-20	-12	776	1280	46973
1	26	30	ND	ND	5380	6160	120	646	700	190	27	674	674	742	442	59	3	0	0	530	843	994	117	543	543	806	1529	189	8	5	0	2.154	0.087	0.839	0.606	4.045	0.307	0.766	120	333	100	-41	326	1.107	-28	-13	26	300	83979
1	27	30	ND	ND	5520	6140	90	663	799	581	72	650	650	692	228	32	19	10	0	558	1079	2021	187	522	522	708	712	100	17	8	0	0.361	0.268	0.595	0.573	2.439	0.213	0.563	52	284	100	49	706	-1.469	13	36	149	557	41524
1	28	30	ND	ND	5710	6150	80	856	1699	3680	216	668	668	707	203	28	46	27	0	711	1526	2687	176	554	554	797	739	92	25	15	0	1.197	1.061	1.012	0.908	3.767	1.331	0.664	52	177	100	345	2003	0.26	188	157	1031	972	88372
1	29	30	ND	ND	5780	6200	90	676	783	310	39	673	673	735	379	51	12	8	0	608	1020	1153	113	536	536	791	1041	131	12	8	0	0.042	0.227	0.403	0.446	5.892	1.765	0.272	52	143	100	75	594	-4.585	3	72	110	484	40695
1	30	30	ND	ND	5920	6190	80	744	883	506	57	677	677	831	855	102	6	4	0	669	1314	1556	118	530	530	965	1999	207	15	6	0	0.482	0.263	0.401	0.371	4.334	0.443	0.678	52	216	100	206	990	-1.053	67	139	206	784	45939
1	31	30	ND	ND	6050	6120	50	840	926	286	30	636	636	696	237	34	42	17	0	751	1383	1576	113	541	541	690	527	76	25	17	0	0.971	0.344	1.111	0.65	3.488	0.148	0.355	12	79	100	414	1132	-0.042	204	210	290	842	11108
1	32	30	ND	ND	6180	6120	100	618	654	133	20	627	627	674	187	27	10	3	0	492	621	472	76	524	524	682	588	86	8	5	0	0.281	0.278	0.753	0.813	3.84	0.214	0.417	80	356	100	-41	124	-1.83	-9	-32	27	97	52333
1	1	31	ND	ND	1950	6290	50	924	899	197	21	708	708	755	209	27	50	17	0	1137	1349	696	51	777	777	950	525	55	42	17	0	0.6	0.334	0.358	0.514	5.143	0.262	0.441	12	104	100	576	763	-0.737	216	360	191	572	10791
1	2	31	ND	ND	2140	6270	60	759	890	521	58	773	773	903	952	105	3	3	0	721	1345	1171	87	770	770	1149	1641	142	19	3	0	0.286	0.203	0.895	0.6	8.181	0.377	0.242	32	138	100	-63	692	-1.807	-14	-49	117	575	28494
1	3	31	ND	ND	2270	6270	100	807	877	294	33	732	732	817	341	41	24	8	0	960	1211	827	68	709	709	1010	906	89	19	9	0	0.299	0.289	0.586	0.441	4.24	0.246	0.468	80	312	100	326	647	-1.743	75	251	145	502	70176
1	4	31	ND	ND	2360	6250	60	746	1131	1366	120	742	742	761	155	20	34	22	0	802	1329	1356	102	657	657	870	588	67	31	19	0	0.028	0.579	0.874	0.73	3.3	0.634	0.505	32	81	100	149	1061	-5.18	4	145	389	672	36206
1	5	31	ND	ND	2530	6290	40	1116	1302	882	67	697	697	727	159	21	67	58	0	2045	2543	2102	82	693	693	797	452	56	83	58	0	0.31	0.327	0.311	0.274	4.107	0.329	0.757	12	68	100	1771	2455	-1.69	419	1352	605	1850	15619
1	6	31	ND	ND	2700	6310	70	873	951	300	31	768	768	813	220	27	22	19	0	871	1256	1324	105	701	701	894	635	71	19	9	0	0.618	0.33	0.482	0.443	4.762	0.176	0.307	32	177	100	275	738	-0.695	105	170	183	555	30435
1	7	31	ND	ND	2800	6310	80	752	989	845	85	742	742	808	222	27	27	13	0	629	1340	1892	141	659	659	912	824	90	19	15	0	-0.333	0.363	0.751	0.48	4.057	0.345	0.616	52	278	100	-20	928	Error	10	-30	247	681	51447
1	8	31	ND	ND	2990	6270	60	950	1045	462	44	741	741	790	224	28	47	22	0	865	1749	1793	102	660	660	935	1128	120	28	19	0	1.02	0.279	0.422	0.541	3.445	0.161	0.568	32	119	100	414	1393	0.028	209	205	304	1089	33424
1	9	31	ND	ND	3100	6270	100	650	751	296	39	695	695	859	971	113	3	0	0	602	933	1221	130	621	621	1122	2074	184	5	1	0	2.368	0.179	0.746	0.635	4.102	0.586	0.648	80	300	100	-64	368	1.244	-45	-19	56	312	60081
1	10	31	ND	ND	3210	6280	40	752	741	127	17	704	704	756	233	30	8	0	0	644	762	237	31	563	563	767	701	91	0	0	0	0.593	0.186	0.837	0.973	3.847	0.334	0.225	12	56	100	129	236	-0.755	48	81	37	199	8891
1	11	31	ND	ND	3340	6280	100	658	764	382	50	670	670	750	304	40	13	9	0	606	1431	2650	185	596	596	860	877	101	19	11	0	-1.2	0.113	0.6	0.468	3.737	0.152	0.548	80	296	100	-2	929	Error	-12	10	94	835	61147
1	12	31	ND	ND	3460	6290	80	684	826	693	83	683	683	739	311	42	13	4	0	559	848	678	79	550	550	796	777	97	15	8	0	0.111	0.48	0.541	0.528	3.507	0.245	0.259	52	196	100	10	441	-3.17	1	9	143	298	42960
1	13	31	ND	ND	3610	6280	100	662	692	191	27	681	681	1255	1848	147	0	0	0	539	812	1366	168	521	521	1158	1733	149	5	1	0	-1.056	0.038	1.031	0.809	4.9	0.194	0.186	80	306	100	-1	302	Error	-19	18	11	291	55334
1	14	31	ND	ND	3740	6280	100	6014	5392	5714	105	911	911	3461	3789	109	56	16	0	4142	4259	4780	112	939	939	2943	3673	124	39	10	0	1.593	1.35	1.271	1.034	1.937	1.098	0.713	80	228	100	8306	7801	0.672	5103	3203	4481	3320	431322
1	15	31	ND	ND	3880	6290	100	746	1476	2657	180	692	692	1677	2501	149	6	3	0	701	1438	1778	123	587	587	1555	2727	175	11	4	0	0.474	0.921	0.653	0.752	4.196	0.831	0.626	80	278	100	168	1635	-1.078	54	114	784	851	118110
1	16	31	ND	ND	4020	6320	80	712	800	400	50	630	630	667	203	30	37	10	0	590	1135	2125	187	497	497	689	577	83	23	10	0	0.882	0.266	0.665	0.757	3.794	0.188	0.616	52	240	100	175	808	-0.182	82	93	170	638	41602
1	17	31	Blank	Blank	4180	6300	120	708	800	334	41	630	630	763	756	99	5	2	0	647	1054	1101	104	542	542	873	1296	148	13	6	0	0.743	0.332	0.462	0.55	4.464	0.465	0.72	120	491	100	183	682	-0.429	78	105	170	512	96012
1	18	31	Blank	Blank	4310	6280	70	728	821	274	33	666	666	710	231	32	25	6	0	787	1442	1572	109	553	553	842	917	108	28	13	0	0.265	0.174	0.342	0.421	4.66	0.128	0.359	32	97	100	296	1044	-1.916	62	234	155	889	26266
1	19	31	Blank	Blank	4400	6280	60	737	870	458	52	692	692	755	333	44	19	9	0	575	1062	1447	136	512	512	791	1018	128	19	9	0	0.714	0.324	0.723	0.675	5.341	0.251	0.569	32	92	100	108	728	-0.485	45	63	178	550	27848
1	20	31	Blank	Blank	4570	6300	80	687	1201	2710	225	671	671	839	1108	132	6	2	0	569	1275	1992	156	525	525	991	2509	253	10	6	0	0.364	0.707	0.83	0.869	3.712	0.686	0.266	52	285	100	60	1280	-1.459	16	44	530	750	62475
1	21	31	Blank	Blank	4690	6340	80	742	899	474	52	648	648	676	157	23	40	17	0	648	1260	1514	120	508	508	648	573	88	27	13	0	0.671	0.334	0.55	0.52	3.663	0.245	0.57	52	205	100	234	1003	-0.575	94	140	251	752	46745
1	22	31	Blank	Blank	4800	6320	70	688	790	289	36	663	663	708	201	28	25	19	0	591	840	655	77	547	547	815	1091	133	13	3	0	0.568	0.433	0.759	0.737	4.742	0.21	0.28	32	124	100	69	420	-0.816	25	44	127	293	25286
1	23	31	Blank	Blank	4900	6280	70	747	993	969	97	693	693	828	754	91	9	3	0	681	2276	6087	267	601	601	1218	2532	207	13	6	0	0.675	0.179	0.333	0.259	3.597	0.214	0.577	32	150	100	134	1975	-0.567	54	80	300	1675	31786
1	24	31	Blank	Blank	5110	6300	100	677	748	248	33	643	643	739	479	64	8	1	0	568	1008	1023	101	527	527	1132	3707	327	3	0	0	0.829	0.218	0.647	0.607	4.641	0.171	0.317	80	414	100	75	586	-0.27	34	41	105	481	59828
1	25	31	Blank	Blank	5230	6270	80	656	768	383	49	664	664	761	465	61	8	6	0	592	765	548	71	581	581	1510	5075	336	0	0	0	-0.727	0.565	0.726	0.639	4.288	0.332	0.274	52	199	100	3	288	Error	-8	11	104	184	39946
1	26	31	Blank	Blank	5380	6270	60	809	870	290	33	648	648	683	256	37	34	16	0	675	1450	2304	158	520	520	818	1861	227	16	6	0	1.039	0.239	0.507	0.459	3.209	0.111	0.6	32	123	100	316	1152	0.055	161	155	222	930	27854
1	27	31	Blank	Blank	5510	6310	80	740	886	601	67	650	650	722	508	70	8	4	0	650	1069	1439	134	513	513	685	638	93	17	13	0	0.657	0.424	0.941	0.758	3.122	0.329	0.647	52	311	100	227	792	-0.606	90	137	236	556	46067
1	28	31	Blank	Blank	5680	6250	60	750	892	537	60	680	680	732	196	26	19	19	0	644	1339	1946	145	581	581	1086	2213	203	13	6	0	1.111	0.28	0.807	0.642	2.864	0.217	0.586	32	114	100	133	970	0.152	70	63	212	758	28559
1	29	31	Blank	Blank	5780	6320	60	718	756	227	30	641	641	667	151	22	31	16	0	606	951	735	77	556	556	757	638	84	22	16	0	1.54	0.291	0.507	0.76	4.734	0.189	0.511	32	119	100	127	510	0.623	77	50	115	395	24183
1	30	31	Blank	Blank	5900	6310	100	613	641	169	26	669	669	762	546	71	1	1	0	489	653	654	100	554	554	932	1679	180	6	1	0	0.862	-0.283	0.845	0.881	3.693	0.288	0.178	80	205	100	-121	71	-0.215	-56	-65	-28	99	51301
1	31	31	Blank	Blank	6020	6300	60	705	1340	2487	185	737	737	830	633	76	9	9	0	570	2238	5891	263	564	564	945	1871	197	19	13	0	-5.333	0.36	0.717	0.683	5	0.415	0.952	32	147	100	-26	2277	Error	-32	6	603	1674	42873
1	32	31	Blank	Blank	6220	6300	70	796	4036	9740	241	665	665	746	571	76	25	13	0	610	5513	13395	242	539	539	755	807	106	25	19	3	1.845	0.678	0.825	0.839	4.068	0.717	0.954	32	236	100	202	8345	0.884	131	71	3371	4974	129158
2	1	1	AK1	JHU00005	6550	2040	120	648	845	605	71	562	562	662	506	76	18	7	0	1049	1604	1648	102	525	525	814	1070	131	27	13	0	0.164	0.262	0.365	0.398	3.173	0.309	0.676	120	620	100	610	1362	-2.607	86	524	283	1079	101412
2	2	1	AK1	JHU00005	6680	2010	90	834	960	474	49	558	558	692	771	111	19	4	0	2163	2445	1960	80	530	530	902	1771	196	38	10	0	0.169	0.21	0.207	0.172	2.678	0.097	0.166	52	325	100	1909	2317	-2.565	276	1633	402	1915	49927
2	3	1	PKM	JHU00069	6850	2040	80	957	1764	2157	122	547	547	672	726	108	44	25	0	1846	3963	6351	160	552	552	1023	2859	279	33	13	0	0.317	0.357	0.334	0.246	3.104	0.342	0.774	52	250	100	1704	4628	-1.658	410	1294	1217	3411	91728
2	4	1	PKM	JHU00069	6950	2040	90	919	1304	1088	83	562	562	672	585	87	35	21	0	1973	4208	5921	140	569	569	1005	2724	271	25	17	0	0.254	0.204	0.273	0.218	1.982	0.11	0.475	52	282	100	1761	4381	-1.976	357	1404	742	3639	67825
2	5	1	GIT2	JHU00032	7100	2040	70	1067	1039	318	30	581	581	658	316	48	69	28	0	1065	1323	835	63	539	539	785	928	118	31	16	0	0.924	0.584	0.69	0.683	1.946	0.208	0.537	32	198	100	1012	1242	-0.114	486	526	458	784	33251
2	6	1	GIT2	JHU00032	7240	2030	80	936	1177	756	64	615	615	726	918	126	13	8	0	964	1346	1178	87	529	529	805	1077	133	17	12	0	0.738	0.688	0.942	0.812	1.85	0.426	0.644	52	235	100	756	1379	-0.438	321	435	562	817	61187
2	7	1	STRADB	JHU00009	7360	2040	80	783	835	295	35	614	614	723	887	122	2	0	0	1228	1453	769	52	546	546	876	1341	153	23	2	0	0.248	0.244	0.256	0.245	2.033	0.28	0.661	52	250	100	851	1128	-2.013	169	682	221	907	43408
2	8	1	STRADB	JHU00009	7490	2020	50	1776	1692	337	19	597	597	635	201	31	100	100	0	2339	3168	2238	70	592	592	737	568	77	100	100	0	0.675	0.425	0.515	0.493	1.639	0.277	0.62	12	104	100	2926	3671	-0.567	1179	1747	1095	2576	20303
2	9	1	FGGY	JHU00001	7650	2030	70	1095	1073	437	40	524	524	570	187	32	72	56	0	1847	2256	1319	58	489	489	649	492	75	81	63	0	0.42	0.311	0.286	0.262	2.221	0.56	0.561	32	217	100	1929	2316	-1.25	571	1358	549	1767	34320
2	10	1	FGGY	JHU00001	7790	2050	100	698	1204	2515	208	531	531	704	1096	155	11	3	0	1045	2153	3853	178	493	493	872	1908	218	25	10	0	0.303	0.405	0.445	0.522	2.797	0.587	0.781	80	374	100	719	2333	-1.725	167	552	673	1660	96289
2	11	1	SH3YL1	JHU00078	7920	2040	80	649	829	566	68	477	477	802	1634	203	6	0	0	1467	1954	1206	61	468	468	883	2344	265	27	2	0	0.172	0.237	0.305	0.269	1.66	0.533	0.77	52	216	100	1171	1838	-2.538	172	999	352	1486	43123
2	12	1	SH3YL1	JHU00078	8040	2040	80	721	867	463	53	457	457	516	253	49	50	37	0	1759	2040	1152	56	457	457	601	597	99	77	54	0	0.203	0.259	0.226	0.183	2.983	0.266	0.697	52	253	100	1566	1993	-2.302	264	1302	410	1583	45100
2	13	1	NME2	JHU00058	8190	2040	70	925	1036	560	54	514	514	734	1325	180	9	0	0	1546	1981	1388	70	492	492	883	1839	208	28	13	0	0.39	0.351	0.363	0.271	2.407	0.712	0.89	32	220	100	1465	2011	-1.359	411	1054	522	1489	33142
2	14	1	NME2	JHU00058	8320	2040	60	851	1599	2025	126	511	511	598	506	84	41	19	0	1538	3076	4045	131	467	467	701	999	142	53	31	0	0.317	0.417	0.347	0.293	2.695	0.469	0.907	32	172	100	1411	3697	-1.655	340	1071	1088	2609	51156
2	15	1	GAP43	JHU00030	8480	2050	100	604	756	713	94	516	516	574	227	39	26	15	0	738	1013	872	86	474	474	684	693	101	18	13	0	0.333	0.445	0.57	0.548	2.538	0.498	0.51	80	350	100	352	779	-1.585	88	264	240	539	60447
2	16	1	GAP43	JHU00030	8600	2040	80	554	683	349	51	490	490	589	467	79	13	4	0	781	1107	921	83	460	460	692	932	134	23	10	0	0.199	0.298	0.379	0.42	2.909	0.497	0.714	52	217	100	385	840	-2.326	64	321	193	647	35526
2	17	1	SLC1A7	JHU00461	8730	2060	80	995	1368	2295	167	523	523	623	483	77	50	15	0	1311	1749	1796	102	477	477	746	935	125	44	21	0	0.566	0.664	0.557	0.471	2.607	1.158	0.631	52	237	100	1306	2117	-0.821	472	834	845	1272	71136
2	18	1	SLC1A7	JHU00461	8850	2030	50	1299	1335	533	39	526	526	578	325	56	83	58	0	1698	2160	1792	82	502	502	660	549	83	83	67	0	0.646	0.488	0.697	0.546	1.751	0.366	0.616	12	101	100	1969	2467	-0.63	773	1196	809	1658	16014
2	19	1	ND	JHU00423	9020	2050	80	680	1068	899	84	508	508	618	686	111	29	13	0	960	1650	1690	102	482	482	773	1071	138	42	19	0	0.36	0.479	0.525	0.583	3.094	0.588	0.517	52	256	100	650	1728	-1.475	172	478	560	1168	55537
2	20	1	ND	JHU00423	9130	2050	90	639	944	530	56	478	478	619	702	113	35	4	0	883	1273	942	73	489	489	790	1063	134	27	12	0	0.409	0.594	0.527	0.602	2.879	0.581	0.555	52	304	100	555	1250	-1.291	161	394	466	784	49101
2	21	1	BNIP2	JHU00396	9270	2040	50	1420	1477	412	27	431	431	467	143	30	100	100	0	2450	3398	2152	63	521	521	645	474	73	100	100	0	0.513	0.364	0.47	0.43	1.472	0.294	0.771	12	104	100	2918	3923	-0.964	989	1929	1046	2877	17719
2	22	1	BNIP2	JHU00396	9390	2040	70	1020	1038	505	48	404	404	446	159	35	75	66	0	1636	2064	1366	66	437	437	551	459	83	81	59	0	0.514	0.39	0.378	0.34	1.891	0.35	0.828	32	209	100	1815	2261	-0.961	616	1199	634	1627	33211
2	23	1	MECR	JHU00333	9530	2040	80	533	941	953	101	392	392	459	405	88	35	31	0	1004	1717	2064	120	420	420	579	690	119	44	33	0	0.241	0.423	0.391	0.317	2.457	0.411	0.82	52	265	100	725	1846	-2.05	141	584	549	1297	48927
2	24	1	MECR	JHU00333	9660	2040	90	722	972	591	60	425	425	517	454	87	46	33	0	1185	1918	1735	90	440	440	693	1012	146	48	25	0	0.399	0.37	0.364	0.366	2.51	0.359	0.703	52	318	100	1042	2025	-1.327	297	745	547	1478	50530
2	25	1	MCTS1	JHU00437	9810	2040	70	986	1074	560	52	422	422	481	461	95	63	31	0	1627	2029	1224	60	439	439	611	900	147	63	31	0	0.475	0.41	0.467	0.331	2.385	0.39	0.746	32	200	100	1752	2242	-1.075	564	1188	652	1590	34373
2	26	1	MCTS1	JHU00437	9940	2040	100	464	748	545	72	444	444	685	1398	204	5	0	0	752	1814	2396	132	458	458	884	2171	245	18	11	0	0.068	0.224	0.273	0.268	2.482	0.436	0.853	80	429	100	314	1660	-3.878	20	294	304	1356	59861
2	27	1	DCTD	JHU00411	10080	2040	50	1546	1902	1492	78	398	398	431	134	31	100	100	0	2170	4603	6594	143	453	453	519	378	72	100	92	0	0.669	0.362	0.665	0.551	1.836	0.26	0.869	12	104	100	2865	5654	-0.581	1148	1717	1504	4150	22827
2	28	1	DCTD	JHU00411	10200	2050	60	1169	1190	565	47	465	465	505	164	32	81	69	0	1373	1541	1023	66	477	477	650	547	84	66	38	0	0.786	0.681	0.729	0.649	1.837	0.502	0.699	32	172	100	1600	1789	-0.348	704	896	725	1064	38090
2	29	1	COX6B1	JHU00410	10340	2050	50	1544	1756	682	38	448	448	490	184	37	100	100	0	2674	3032	1244	41	473	473	661	722	109	100	83	0	0.498	0.511	0.539	0.521	1.325	0.347	0.718	12	92	100	3297	3867	-1.006	1096	2201	1308	2559	21074
2	30	1	COX6B1	JHU00410	10470	2050	70	1013	1231	839	68	439	439	493	198	40	69	59	0	1492	2053	1501	73	470	470	645	569	88	72	44	0	0.562	0.5	0.522	0.491	2.023	0.491	0.734	32	210	100	1596	2375	-0.832	574	1022	792	1583	39385
2	31	1	FADS2	JHU00418	10620	2050	130	502	1201	3159	263	448	448	549	699	127	16	9	0	589	1616	4473	276	472	472	730	1009	138	18	9	0	0.462	0.658	0.693	0.683	2.809	0.63	0.859	120	653	100	171	1897	-1.115	54	117	753	1144	144082
2	32	1	FADS2	JHU00418	10750	2050	60	959	1165	724	62	444	444	515	301	58	59	44	0	1410	1640	1212	73	478	478	735	775	105	53	19	0	0.553	0.62	0.642	0.511	2.096	0.507	0.742	32	144	100	1447	1883	-0.856	515	932	721	1162	37275
2	1	2	TIPRL	JHU00852	6570	2180	60	1309	1951	2723	139	596	596	637	180	28	81	72	0	1657	2279	2949	129	560	560	676	487	72	81	53	0	0.65	0.788	0.688	0.599	2.153	0.872	0.642	32	142	100	1810	3074	-0.622	713	1097	1355	1719	62442
2	2	2	TIPRL	JHU00852	6680	2180	50	1520	1756	880	50	566	566	606	182	30	100	100	0	1691	2221	1271	57	545	545	674	406	60	100	75	0	0.832	0.71	0.82	0.735	1.501	0.451	0.449	12	100	100	2100	2866	-0.265	954	1146	1190	1676	21074
2	3	2	LGI1	JHU00817	6820	2180	70	1289	1307	585	44	609	609	714	613	85	53	22	0	1566	1461	795	54	553	553	855	1513	176	22	0	0	0.671	0.769	0.855	0.861	2.402	0.467	0.839	32	212	100	1693	1606	-0.575	680	1013	698	908	41810
2	4	2	LGI1	JHU00817	6950	2170	70	1196	1137	515	45	597	597	682	404	59	56	34	0	1462	1664	1185	71	538	538	1024	3120	304	13	0	0	0.648	0.48	0.543	0.547	1.871	0.032	0.083	32	200	100	1523	1666	-0.625	599	924	540	1126	36369
2	5	2	TRAK1	JHU00855	7100	2170	90	1061	1913	2628	137	639	639	727	504	69	44	31	0	1095	2493	3752	150	574	574	874	1350	154	35	15	0	0.81	0.664	0.844	0.665	3.015	0.386	0.182	52	284	100	943	3193	-0.304	422	521	1274	1919	99475
2	6	2	TRAK1	JHU00855	7220	2170	80	709	1150	1139	99	602	602	755	1791	237	2	2	0	880	1332	1066	80	523	523	820	2857	348	6	0	0	0.3	0.677	0.645	0.569	3.474	0.633	0.594	52	228	100	464	1357	-1.738	107	357	548	809	59820
2	7	2	SLC22A15	JHU00845	7390	2200	100	741	1070	902	84	571	571	703	1540	219	8	4	0	860	1659	2460	148	518	518	757	2462	325	9	4	0	0.497	0.437	0.621	0.541	4.517	0.554	0.864	80	310	100	512	1640	-1.008	170	342	499	1141	85639
2	8	2	SLC22A15	JHU00845	7500	2170	90	1091	2453	4583	186	583	583	711	1207	169	31	10	0	1641	3903	7260	186	531	531	755	982	130	54	29	0	0.458	0.555	0.709	0.632	2.71	0.53	0.766	52	273	100	1618	5242	-1.128	508	1110	1870	3372	127566
2	9	2	SLC7A11	JHU00849	7640	2190	80	993	1340	928	69	588	588	723	1285	177	23	6	0	1143	2362	5080	215	522	522	738	955	129	38	19	0	0.652	0.409	0.84	0.831	3.01	0.088	0.152	52	239	100	1026	2592	-0.617	405	621	752	1840	69685
2	10	2	SLC7A11	JHU00849	7750	2180	60	1661	1784	873	48	558	558	609	207	33	84	75	0	1908	1886	1085	57	487	487	677	553	81	69	59	0	0.776	0.876	0.96	0.868	2.085	0.663	0.568	32	133	100	2524	2625	-0.365	1103	1421	1226	1399	57099
2	11	2	KCTD4	JHU00815	7920	2190	70	1207	1254	594	47	493	493	889	2644	297	0	0	0	1382	1594	1463	91	485	485	943	2001	212	9	3	0	0.796	0.686	0.809	0.768	2.191	1.593	0.368	32	186	100	1611	1870	-0.329	714	897	761	1109	40115
2	12	2	KCTD4	JHU00815	8030	2180	60	928	1075	555	51	449	449	472	135	28	72	66	0	1186	1208	649	53	438	438	535	434	81	53	44	0	0.64	0.813	0.881	0.767	2.026	0.795	0.819	32	144	100	1227	1396	-0.643	479	748	626	770	34413
2	13	2	ANTXR1	JHU00771	8180	2180	50	1563	1623	429	26	521	521	541	124	22	100	100	0	2364	2709	1463	54	507	507	582	393	67	92	92	0	0.561	0.5	0.498	0.59	1.664	0.418	0.799	12	104	100	2899	3304	-0.834	1042	1857	1102	2202	19479
2	14	2	ANTXR1	JHU00771	8300	2180	50	1484	1583	175	11	511	511	671	1255	187	33	0	0	1926	1940	601	30	480	480	747	1912	255	25	0	0	0.673	0.734	0.831	0.783	1.339	0.717	0.928	12	104	100	2419	2532	-0.572	973	1446	1072	1460	18990
2	15	2	ST6GALNAC1	JHU00851	8440	2180	70	1331	2162	4895	226	539	539	707	1040	147	34	6	0	1267	2291	5074	221	518	518	858	1633	190	19	3	0	1.057	0.915	0.918	0.967	1.782	0.924	0.941	32	183	100	1541	3396	0.081	792	749	1623	1773	69194
2	16	2	ST6GALNAC1	JHU00851	8560	2190	90	708	971	585	60	504	504	592	418	70	42	33	0	895	1389	1286	92	465	465	700	818	116	38	17	0	0.474	0.505	0.629	0.71	2.646	0.498	0.885	52	285	100	634	1391	-1.076	204	430	467	924	50506
2	17	2	MUT	JHU01199	8740	2180	70	1387	1358	550	40	519	519	555	187	33	81	72	0	1437	1640	1077	65	471	471	686	758	110	63	22	0	0.899	0.718	1.073	0.806	2.205	0.045	0.056	32	178	100	1834	2008	-0.154	868	966	839	1169	43465
2	18	2	MUT	JHU01199	8850	2180	60	1001	1177	543	46	522	522	565	155	27	75	72	0	1183	1326	977	73	484	484	855	1507	176	13	6	0	0.685	0.778	0.928	0.796	1.788	0.472	0.69	32	158	100	1178	1497	-0.545	479	699	655	842	37668
2	19	2	PIGT	JHU01203	8990	2170	40	1309	1340	286	21	491	491	610	380	62	100	67	0	1854	1867	466	24	510	510	842	936	111	75	8	0	0.609	0.626	0.648	0.631	1.416	0.492	0.897	12	68	100	2162	2206	-0.716	818	1344	849	1357	16079
2	20	2	PIGT	JHU01203	9110	2180	50	1375	1762	1326	75	500	500	543	150	27	100	100	0	1718	2291	1195	52	514	514	676	477	70	100	50	0	0.727	0.71	0.821	0.69	1.882	0.648	0.464	12	92	100	2079	3039	-0.46	875	1204	1262	1777	21149
2	21	2	RFX5	JHU01213	9260	2170	60	951	1013	566	55	444	444	589	874	148	22	3	0	1303	1763	1684	95	459	459	615	520	84	59	44	0	0.601	0.436	0.453	0.408	2.921	0.438	0.668	32	129	100	1351	1873	-0.735	507	844	569	1304	32416
2	22	2	RFX5	JHU01213	9380	2190	80	572	852	541	63	419	419	508	614	120	33	12	0	823	1261	1063	84	435	435	585	538	91	44	27	0	0.394	0.524	0.597	0.561	4.241	0.308	0.578	52	264	100	541	1259	-1.343	153	388	433	826	44323
2	23	2	ND	JHU01153	9540	2190	70	1269	1867	2808	150	422	422	489	438	89	69	50	0	1142	2324	4617	198	426	426	614	741	120	47	19	0	1.183	0.761	0.845	0.858	1.896	0.571	0.727	32	218	100	1563	3343	0.242	847	716	1445	1898	59752
2	24	2	ND	JHU01153	9660	2170	50	1006	2064	3217	155	439	439	513	214	41	100	83	0	1098	2977	6136	206	471	471	680	789	116	42	8	0	0.904	0.648	1.024	0.906	1.967	0.522	0.965	12	104	100	1194	4131	-0.145	567	627	1625	2506	24767
2	25	2	EXOSC8	JHU01174	9810	2190	70	1025	1005	442	43	468	468	541	470	86	56	25	0	1197	1379	801	58	455	455	760	1740	228	9	3	0	0.751	0.581	0.613	0.551	2.532	0.29	0.394	32	226	100	1299	1461	-0.414	557	742	537	924	32156
2	26	2	EXOSC8	JHU01174	9940	2190	60	1192	1849	2573	139	473	473	544	426	78	69	31	0	1522	2199	1893	86	450	450	643	650	101	72	28	0	0.671	0.787	0.685	0.617	2.055	0.945	0.522	32	161	100	1791	3125	-0.576	719	1072	1376	1749	59156
2	27	2	USP25	JHU29110	10090	2190	70	1087	1191	708	59	467	467	639	1283	200	25	0	0	1568	2047	1555	75	468	468	845	1805	213	34	9	0	0.564	0.459	0.466	0.473	2.364	0.4	0.599	32	196	100	1720	2303	-0.827	620	1100	724	1579	38105
2	28	2	USP25	JHU29110	10200	2180	50	1370	1375	301	21	483	483	498	166	33	100	100	0	1690	2388	1210	50	501	501	663	579	87	100	50	0	0.746	0.473	0.544	0.529	1.576	0.337	0.568	12	94	100	2076	2779	-0.423	887	1189	892	1887	16496
2	29	2	RWDD4	JHU01219	10340	2180	130	503	709	484	68	449	449	500	249	49	28	21	0	571	971	971	100	450	450	659	971	147	16	10	0	0.446	0.499	0.66	0.577	4.022	0.234	0.497	120	578	100	175	781	-1.164	54	121	260	521	85118
2	30	2	RWDD4	JHU01219	10470	2190	40	1393	1400	138	9	394	394	433	134	30	100	100	0	1814	2422	1560	64	432	432	511	375	73	100	100	0	0.723	0.506	0.707	0.623	1.765	0.324	0.596	12	63	100	2381	2996	-0.468	999	1382	1006	1990	16795
2	31	2	ASH2L	JHU01158	10630	2200	60	1161	1093	514	47	508	508	724	1391	192	6	0	0	1524	2184	2138	97	501	501	810	868	107	66	22	0	0.638	0.348	0.473	0.373	2.106	0.876	0.146	32	146	100	1676	2268	-0.648	653	1023	585	1683	34978
2	32	2	ASH2L	JHU01158	10740	2190	60	975	970	444	45	495	495	619	949	153	13	0	0	1379	1785	1101	61	517	517	833	924	110	47	22	0	0.557	0.375	0.376	0.292	3.26	1.259	0.225	32	158	100	1342	1743	-0.845	480	862	475	1268	31054
2	1	3	TAF11	JHU01622	6580	2310	70	1304	1584	1246	78	649	649	809	848	104	31	13	0	1394	2895	4579	158	620	620	1072	2005	187	22	13	0	0.846	0.411	0.766	0.575	3.039	0.354	0.69	32	199	100	1429	3210	-0.241	655	774	935	2275	50686
2	2	3	TAF11	JHU01622	6710	2340	100	881	2864	7397	258	620	620	698	482	69	36	18	0	922	2155	5148	238	557	557	771	1107	143	25	13	0	0.715	1.404	0.8	0.813	5.538	1.489	0.821	80	304	100	626	3842	-0.484	261	365	2244	1598	229087
2	3	3	SETMAR	JHU01615	6810	2350	120	771	1278	3326	260	610	610	691	536	77	14	5	0	743	1499	2835	189	545	545	757	1202	158	17	8	0	0.813	0.7	0.697	0.695	5.017	1.345	0.726	120	467	100	359	1622	-0.298	161	198	668	954	153326
2	4	3	SETMAR	JHU01615	6950	2320	60	1148	1080	361	33	581	581	615	178	28	72	59	0	1481	1856	1361	73	526	526	694	798	114	56	34	0	0.594	0.375	0.409	0.523	2.81	0.198	0.531	32	157	100	1522	1829	-0.752	567	955	499	1330	34564
2	5	3	UCHL5	JHU01629	7100	2320	50	1593	1585	234	14	622	622	769	786	102	83	0	0	1455	1759	569	32	552	552	1017	1891	185	17	0	0	1.075	0.798	0.975	0.844	1.558	0.529	0.704	12	94	100	1874	2170	0.105	971	903	963	1207	19014
2	6	3	UCHL5	JHU01629	7220	2340	100	703	904	572	63	609	609	743	1423	191	4	1	0	695	1277	1634	127	530	530	923	2592	280	8	1	0	0.57	0.395	0.657	0.573	3.17	0.333	0.365	80	367	100	259	1042	-0.812	94	165	295	747	72288
2	7	3	REPS1	JHU01608	7380	2320	70	1393	1471	1115	75	587	587	624	162	25	75	63	0	1354	2556	3158	123	519	519	630	494	78	69	38	0	0.965	0.434	0.657	0.689	2.858	0.278	0.506	32	172	100	1641	2921	-0.051	806	835	884	2037	47060
2	8	3	REPS1	JHU01608	7490	2320	50	1243	1348	313	23	562	562	608	174	28	100	100	0	1681	1662	334	20	500	500	695	581	83	100	58	0	0.577	0.676	0.592	0.667	1.714	0.476	0.503	12	100	100	1862	1948	-0.794	681	1181	786	1162	16173
2	9	3	SPATC1L	JHU01557	7640	2320	50	1369	1410	381	27	578	578	643	214	33	92	83	0	1540	2080	1120	53	560	560	779	958	122	50	33	0	0.807	0.547	0.67	0.638	1.607	0.39	0.637	12	104	100	1771	2352	-0.309	791	980	832	1520	16918
2	10	3	SPATC1L	JHU01557	7770	2320	60	1385	1935	2915	150	572	572	618	240	38	69	59	0	1384	2414	3449	142	508	508	893	1980	221	22	9	0	0.928	0.715	0.711	0.917	3.271	0.618	0.662	32	172	100	1689	3269	-0.108	813	876	1363	1906	61921
2	11	3	CST1	JHU01566	7910	2310	50	1301	1378	392	28	561	561	1174	3842	327	0	0	0	1597	2007	933	46	541	541	1181	2693	228	17	0	0	0.701	0.557	0.716	0.587	1.977	0.305	0.373	12	76	100	1796	2283	-0.513	740	1056	817	1466	16540
2	12	3	CST1	JHU01566	8000	2320	100	644	762	331	43	522	522	809	2086	257	0	0	0	677	1031	848	82	494	494	871	1906	218	9	1	0	0.667	0.447	0.711	0.607	3.28	0.954	0.036	80	331	100	305	777	-0.585	122	183	240	537	60961
2	13	3	SKP1	JHU01618	8190	2330	50	1201	1342	575	42	537	537	580	173	29	100	75	0	1520	2499	2434	97	482	482	676	590	87	67	42	0	0.64	0.399	0.514	0.506	2.469	0.181	0.272	12	104	100	1702	2822	-0.645	664	1038	805	2017	16101
2	14	3	SKP1	JHU01618	8310	2320	50	1186	1401	581	41	559	559	802	1624	202	17	0	0	2314	4927	6987	141	500	500	800	767	95	67	58	0	0.346	0.19	0.289	0.347	2.659	0.086	0.362	12	104	100	2441	5269	-1.533	627	1814	842	4427	16809
2	15	3	IFT46	JHU01550	8450	2330	60	1207	1394	647	46	532	532	677	602	88	56	22	0	1749	2602	2193	84	509	509	746	744	99	75	41	0	0.544	0.412	0.53	0.558	2.462	0.473	0.468	32	134	100	1915	2955	-0.877	675	1240	862	2093	44602
2	16	3	IFT46	JHU01550	8570	2330	70	1156	1309	596	45	501	501	560	286	51	78	59	0	1423	2044	1837	89	508	508	700	674	96	69	34	0	0.716	0.526	0.675	0.585	2.474	0.283	0.31	32	197	100	1570	2344	-0.482	655	915	808	1536	41883
2	17	3	TBC1D20	JHU02006	8720	2320	60	1145	1184	699	59	481	481	523	165	31	72	63	0	1123	1432	1069	74	464	464	563	488	86	59	38	0	1.008	0.726	0.955	0.863	2.722	0.465	0.298	32	168	100	1323	1671	0.011	664	659	703	968	37896
2	18	3	TBC1D20	JHU02006	8840	2320	50	1581	1630	193	11	538	538	594	228	38	100	100	0	1719	2774	1883	67	517	517	891	1810	203	33	25	0	0.868	0.484	0.776	0.632	1.896	0.288	0.544	12	104	100	2245	3349	-0.205	1043	1202	1092	2257	19556
2	19	3	RPE	JHU01997	9000	2330	40	1085	1134	186	16	497	497	490	80	16	100	100	0	1200	1456	986	67	445	445	489	257	52	100	75	0	0.779	0.63	0.876	0.749	1.819	0.377	0.508	12	55	100	1343	1648	-0.361	588	755	637	1011	13602
2	20	3	RPE	JHU01997	9100	2300	110	639	826	439	53	499	499	544	186	34	46	34	0	705	1151	917	79	480	480	666	648	97	38	20	0	0.622	0.487	0.589	0.672	4.384	0.363	0.586	80	373	100	365	998	-0.684	140	225	327	671	66098
2	21	3	OGT	JHU01988	9230	2300	120	539	727	417	57	471	471	512	200	39	38	24	0	599	1012	1017	100	466	466	624	538	86	27	17	0	0.511	0.469	0.714	0.642	3.848	0.361	0.604	120	362	100	201	802	-0.968	68	133	256	546	87197
2	22	3	OGT	JHU01988	9390	2320	50	1282	1312	285	21	442	442	487	211	43	100	92	0	2012	2685	1920	71	437	437	629	614	97	100	67	0	0.533	0.387	0.556	0.464	1.927	0.256	0.424	12	104	100	2415	3118	-0.907	840	1575	870	2248	15746
2	23	3	DUSP6	JHU02133	9530	2340	80	652	809	565	69	447	447	542	784	144	12	4	0	654	974	721	74	444	444	692	1237	178	17	2	0	0.976	0.683	0.728	0.67	3.128	0.625	0.766	52	273	100	415	892	-0.035	205	210	362	530	42063
2	24	3	DUSP6	JHU02133	9660	2330	60	1200	1236	515	41	485	485	732	1170	159	16	0	0	1290	2267	2100	92	478	478	950	2363	248	25	13	0	0.881	0.42	0.714	0.582	2.177	0.198	0.425	32	164	100	1527	2540	-0.184	715	812	751	1789	39555
2	25	3	ND	JHU02014	9820	2330	50	1294	1473	554	37	448	448	470	144	30	100	100	0	1639	1941	1120	57	425	425	473	250	52	100	83	0	0.697	0.676	0.81	0.775	1.773	0.501	0.571	12	92	100	2060	2541	-0.521	846	1214	1025	1516	17674
2	26	3	ND	JHU02014	9930	2330	80	641	1546	2761	178	485	485	518	161	31	50	40	0	634	2394	5231	218	457	457	559	479	85	40	29	0	0.881	0.548	0.852	0.784	3.759	0.283	0.178	52	179	100	333	2998	-0.182	156	177	1061	1937	80415
2	27	3	JKAMP	JHU01929	10040	2330	120	547	663	353	53	461	461	562	663	117	13	2	0	539	828	715	86	447	447	649	965	148	13	6	0	0.935	0.53	0.754	0.818	3.589	0.284	0.419	120	375	100	178	583	-0.097	86	92	202	381	79506
2	28	3	JKAMP	JHU01929	10200	2330	60	1067	1409	2592	183	444	444	601	868	144	16	3	0	1239	1465	1257	85	436	436	1109	2791	251	6	3	0	0.776	0.938	0.584	0.66	2.468	1.785	0.549	32	170	100	1426	1994	-0.366	623	803	965	1029	45075
2	29	3	SERPINA4	JHU02002	10350	2340	60	1030	1097	498	45	454	454	526	328	62	66	44	0	1137	1346	839	62	431	431	661	1586	239	22	3	0	0.816	0.703	0.92	0.891	2.176	0.209	0.578	32	142	100	1282	1558	-0.294	576	706	643	915	35099
2	30	3	SERPINA4	JHU02002	10460	2330	60	1114	1150	580	50	451	451	516	220	42	75	69	0	1333	1787	1521	85	452	452	712	854	119	50	28	0	0.753	0.524	0.583	0.533	2.479	0.334	0.575	32	158	100	1544	2034	-0.41	663	881	699	1335	36800
2	31	3	PEX2	JHU01994	10620	2330	50	1447	1682	962	57	487	487	501	135	26	100	100	0	2903	2735	1272	46	489	489	604	454	75	100	92	0	0.398	0.532	0.503	0.527	1.925	0.468	0.412	12	94	100	3374	3441	-1.33	960	2414	1195	2246	20183
2	32	3	PEX2	JHU01994	10740	2340	60	1329	1317	747	56	515	515	632	545	86	66	19	0	1369	1575	938	59	509	509	881	1385	157	31	6	0	0.947	0.752	0.786	0.765	2.356	0.418	0.495	32	168	100	1674	1868	-0.079	814	860	802	1066	42140
2	1	4	RABGGTA	JHU02369	6550	2470	90	759	1082	704	65	603	603	676	343	50	37	29	0	697	1694	2002	118	551	551	791	1094	138	35	19	0	1.068	0.419	0.428	0.482	2.924	0.31	0.749	52	339	100	302	1622	0.096	156	146	479	1143	56279
2	2	4	RABGGTA	JHU02369	6690	2460	40	1529	1853	869	46	632	632	658	139	21	100	100	0	2200	3702	3522	95	545	545	767	595	77	100	75	0	0.542	0.387	0.405	0.462	1.838	0.293	0.684	12	64	100	2552	4378	-0.884	897	1655	1221	3157	22234
2	3	4	SNCB	JHU02378	6840	2470	50	1129	1182	186	15	635	635	716	354	49	92	17	0	1255	1615	753	46	537	537	748	741	99	42	25	0	0.688	0.507	0.712	0.585	1.772	0.512	0.266	12	87	100	1212	1625	-0.539	494	718	547	1078	14185
2	4	4	SNCB	JHU02378	6960	2460	50	1215	1219	347	28	620	620	666	184	27	83	83	0	1158	1811	1156	63	584	584	712	483	67	58	42	0	1.037	0.488	0.493	0.621	3.292	0.298	0.496	12	104	100	1169	1826	0.052	595	574	599	1227	14625
2	5	4	HACL1	JHU02344	7100	2450	70	1003	1067	493	46	617	617	669	195	29	66	47	0	1213	1525	972	63	555	555	810	841	103	44	25	0	0.587	0.464	0.58	0.506	2.586	0.167	0.26	32	226	100	1044	1420	-0.769	386	658	450	970	34148
2	6	4	HACL1	JHU02344	7230	2460	50	1393	1393	206	14	674	674	760	323	42	100	67	0	1788	2329	1213	52	584	584	1076	2055	190	25	0	0	0.597	0.412	0.478	0.487	1.729	0.283	0.479	12	92	100	1923	2464	-0.744	719	1204	719	1745	16710
2	7	4	C19orf57	JHU02314	7360	2470	80	1114	3051	6655	218	659	659	818	1634	199	15	13	0	1022	3678	9453	257	570	570	824	1091	132	29	15	0	1.007	0.77	0.824	0.927	5.029	0.528	0.158	52	242	100	907	5500	0.01	455	452	2392	3108	158628
2	8	4	C19orf57	JHU02314	7490	2470	60	922	998	370	37	655	655	844	1976	234	3	0	0	1144	1620	1039	64	558	558	785	750	95	47	31	0	0.456	0.323	0.48	0.384	4.484	0.17	0.118	32	164	100	853	1405	-1.134	267	586	343	1062	31931
2	9	4	CDC123	JHU02321	7650	2470	60	1335	1293	512	39	567	567	614	164	26	78	69	0	1692	1986	1293	65	525	525	693	648	93	63	47	0	0.658	0.497	0.5	0.532	2.204	0.346	0.536	32	121	100	1935	2187	-0.604	768	1167	726	1461	41364
2	10	4	CDC123	JHU02321	7750	2480	120	726	970	1021	105	580	580	691	735	106	13	4	0	823	1862	3436	184	511	511	770	1262	163	27	13	0	0.468	0.289	0.428	0.407	4.169	0.113	0.139	120	511	100	458	1741	-1.096	146	312	390	1351	116424
2	11	4	CENPO	JHU02322	7920	2460	50	1312	1388	221	15	521	521	551	147	26	100	100	0	1410	2035	1073	52	462	462	576	365	63	100	83	0	0.834	0.551	0.727	0.65	1.896	1.877	0.078	12	76	100	1739	2440	-0.261	791	948	867	1573	16658
2	12	4	CENPO	JHU02322	8010	2450	110	669	1119	1315	117	536	536	615	601	97	26	9	0	570	1500	3308	220	494	494	698	1240	177	16	9	0	1.75	0.58	0.797	0.666	6.806	0.257	0.24	80	435	100	209	1589	0.807	133	76	583	1006	89483
2	13	4	PSMA6	JHU02367	8200	2470	70	1322	1245	543	43	508	508	562	186	33	75	72	0	1234	1716	1382	80	502	502	677	753	111	47	28	0	1.112	0.607	0.802	0.725	3.091	0.274	0.36	32	179	100	1546	1951	0.153	814	732	737	1214	39841
2	14	4	PSMA6	JHU02367	8330	2460	90	616	870	494	56	520	520	680	1084	159	10	0	0	950	1340	1091	81	505	505	778	1078	138	35	12	0	0.216	0.419	0.638	0.466	5.391	0.52	0.13	52	250	100	541	1185	-2.213	96	445	350	835	45247
2	15	4	MPPE1	JHU02357	8460	2460	120	626	791	460	58	517	517	558	218	39	36	25	0	526	863	803	93	490	490	645	623	96	23	8	0	3.028	0.735	0.821	0.836	4.678	0.264	0.183	120	405	100	145	647	1.598	109	36	274	373	94928
2	16	4	MPPE1	JHU02357	8570	2470	70	1534	1721	1731	100	484	484	517	152	29	84	75	0	1563	2398	1980	82	462	462	640	704	110	66	41	0	0.954	0.639	0.711	0.648	4.043	0.596	0.403	32	171	100	2151	3173	-0.068	1050	1101	1237	1936	55060
2	17	4	DNAJB6	JHU02716	8740	2460	90	679	998	728	72	487	487	587	1012	172	19	2	0	1079	1486	1327	89	462	462	697	2156	309	13	2	0	0.311	0.499	0.658	0.509	4.908	0.263	0.191	52	289	100	809	1535	-1.684	192	617	511	1024	51878
2	18	4	DNAJB6	JHU02716	8850	2470	60	1532	2232	3288	147	521	521	558	170	30	78	69	0	1487	2015	1741	86	457	457	621	720	115	66	38	0	0.982	1.098	0.68	0.969	3.811	2.791	0.114	32	147	100	2041	3269	-0.027	1011	1030	1711	1558	71417
2	19	4	FUS	JHU02726	8990	2470	50	1716	1773	735	41	455	455	508	160	31	100	100	0	1713	2605	2318	88	466	466	590	372	63	83	75	0	1.011	0.616	0.868	0.866	2.182	0.298	0.387	12	84	100	2508	3457	0.016	1261	1247	1318	2139	21275
2	20	4	FUS	JHU02726	9110	2470	70	986	1533	1340	87	489	489	529	158	29	63	59	0	1282	1827	1744	95	475	475	651	503	77	56	47	0	0.616	0.772	0.581	0.584	3.373	0.658	0.564	32	201	100	1304	2396	-0.699	497	807	1044	1352	49040
2	21	4	XM_011542230.1_frag	JHU02708	9260	2450	100	556	867	599	69	497	497	533	176	33	39	34	0	658	1298	1412	108	482	482	655	561	85	36	26	0	0.335	0.453	0.667	0.569	3.834	0.322	0.476	80	300	100	235	1186	-1.577	59	176	370	816	69364
2	22	4	XM_011542230.1_frag	JHU02708	9380	2470	60	1257	2736	5423	198	511	511	540	181	33	81	72	0	1552	2137	2144	100	495	495	718	627	87	72	38	0	0.706	1.355	1.136	0.973	4.639	3.426	0.292	32	136	100	1803	3867	-0.503	746	1057	2225	1642	87564
2	23	4	SLC39A7	JHU02772	9540	2480	70	1130	1470	2199	149	469	469	589	908	154	25	3	0	1283	2093	3411	162	473	473	683	959	140	44	25	0	0.816	0.618	0.625	0.663	3.203	0.612	0.719	32	202	100	1471	2621	-0.293	661	810	1001	1620	47036
2	24	4	SLC39A7	JHU02772	9660	2470	60	1144	1129	517	45	479	479	531	285	53	66	59	0	1129	1355	1069	78	457	457	649	657	101	50	22	0	0.99	0.724	0.973	0.779	2.213	0.33	0.395	32	161	100	1337	1548	-0.015	665	672	650	898	36134
2	25	4	AL137002.19_frag	JHU02751	9810	2470	60	1816	2271	2304	101	495	495	539	162	30	81	75	0	1577	1937	1253	64	489	489	650	601	92	78	47	0	1.214	1.227	0.98	0.995	3.516	0.677	0.439	32	135	100	2409	3224	0.28	1321	1088	1776	1448	72686
2	26	4	AL137002.19_frag	JHU02751	9910	2490	110	604	848	614	72	520	520	575	260	45	31	23	0	603	1286	1587	123	498	498	683	688	100	29	20	0	0.8	0.416	0.573	0.558	2.929	0.524	0.658	80	325	100	189	1116	-0.322	84	105	328	788	67864
2	27	4	BC001030.2_frag	JHU02758	10060	2460	100	607	849	509	59	528	528	646	805	124	19	3	0	614	1020	891	87	495	495	753	1202	159	15	6	0	0.664	0.611	0.848	0.829	3.286	0.526	0.51	80	281	100	198	846	-0.591	79	119	321	525	67896
2	28	4	BC001030.2_frag	JHU02758	10210	2470	60	1161	1338	784	58	488	488	713	1235	173	28	6	0	1589	2680	2672	99	483	483	1050	2174	207	28	16	0	0.608	0.387	0.508	0.525	2.121	0.93	0.252	32	171	100	1779	3047	-0.717	673	1106	850	2197	42806
2	29	4	BYSL	JHU02697	10370	2470	80	740	1047	1057	100	491	491	541	203	37	54	44	0	703	982	762	77	462	462	694	684	98	25	13	0	1.033	1.069	0.814	0.844	3.265	0.803	0.429	52	250	100	490	1076	0.047	249	241	556	520	54430
2	30	4	BYSL	JHU02697	10470	2470	50	1716	1839	916	49	462	462	511	204	39	100	100	0	2408	3144	2202	70	438	438	765	916	119	58	50	0	0.637	0.509	0.747	0.618	1.659	0.426	0.749	12	80	100	3224	4083	-0.652	1254	1970	1377	2706	22069
2	31	4	RNH1	JHU02763	10600	2450	110	576	975	1410	144	490	490	543	304	55	29	14	0	630	1311	1872	142	480	480	697	794	113	25	14	0	0.573	0.584	0.607	0.653	3.858	1.759	0.338	80	424	100	236	1316	-0.803	86	150	485	831	78002
2	32	4	RNH1	JHU02763	10740	2470	70	818	1034	489	47	550	550	651	422	64	41	25	0	1462	2909	6745	231	515	515	859	1971	229	25	3	0	0.283	0.202	0.393	0.282	3.681	0.28	0.246	32	207	100	1215	2878	-1.821	268	947	484	2394	33085
2	1	5	RAB10	JHU03139	6540	2600	80	769	993	544	54	614	614	641	234	36	42	35	0	806	1651	2485	150	529	529	671	564	84	33	17	0	0.56	0.338	0.601	0.551	3.148	0.193	0.394	52	263	100	432	1501	-0.838	155	277	379	1122	51641
2	2	5	RAB10	JHU03139	6680	2600	50	1197	1200	149	12	653	653	712	365	51	92	17	0	1146	1474	780	52	553	553	697	565	81	58	25	0	0.917	0.594	0.777	0.747	1.917	0.239	0.388	12	104	100	1137	1468	-0.124	544	593	547	921	14394
2	3	5	MCPH1	JHU03122	6830	2610	40	1618	2658	3595	135	595	595	639	150	23	100	100	0	2281	3446	3676	106	552	552	679	506	74	100	67	0	0.592	0.713	0.729	0.621	1.585	0.89	0.92	12	62	100	2752	4957	-0.757	1023	1729	2063	2894	31900
2	4	5	MCPH1	JHU03122	6940	2610	90	771	911	419	45	604	604	642	194	30	44	33	0	786	1241	1261	101	549	549	747	895	119	23	13	0	0.705	0.444	0.725	0.631	3.289	0.204	0.61	52	333	100	404	999	-0.505	167	237	307	692	47350
2	5	5	FAM216A	JHU03081	7110	2600	50	1376	2545	3740	146	591	591	624	167	26	100	100	0	1469	2450	2254	92	528	528	647	503	77	83	42	0	0.834	1.017	0.764	0.817	1.563	1.234	0.645	12	100	100	1726	3876	-0.262	785	941	1954	1922	30541
2	6	5	FAM216A	JHU03081	7220	2610	60	1137	1173	521	44	627	627	648	174	26	69	63	0	1301	1974	1595	80	525	525	690	923	133	44	34	0	0.657	0.377	0.438	0.422	1.974	0.218	0.532	32	135	100	1286	1995	-0.606	510	776	546	1449	37530
2	7	5	BEND6	JHU03085	7350	2610	100	802	1159	1086	93	651	651	783	1499	191	6	1	0	780	1939	3103	160	576	576	810	922	113	34	19	0	0.74	0.373	0.747	0.562	4.373	0.292	0.631	80	286	100	355	1871	-0.434	151	204	508	1363	92726
2	8	5	BEND6	JHU03085	7490	2620	90	840	1069	586	54	666	666	717	201	28	48	35	0	933	1670	1925	115	612	612	793	638	80	42	23	0	0.542	0.381	0.596	0.56	3.497	0.224	0.388	52	292	100	495	1461	-0.883	174	321	403	1058	55593
2	9	5	CHRDL1	JHU03092	7640	2600	60	1254	1270	581	45	631	631	678	191	28	72	56	0	1674	2605	2982	114	561	561	783	619	79	63	44	0	0.56	0.313	0.493	0.466	3.23	0.206	0.706	32	159	100	1736	2683	-0.837	623	1113	639	2044	40628
2	10	5	CHRDL1	JHU03092	7760	2610	70	1166	1381	867	62	640	640	920	1248	135	16	6	0	1317	2769	4298	155	540	540	993	1730	174	31	16	0	0.677	0.332	0.58	0.591	2.197	0.342	0.511	32	163	100	1303	2970	-0.563	526	777	741	2229	44199
2	11	5	ERCC6L2	JHU03086	7910	2610	50	1735	1698	313	18	620	620	707	343	48	100	92	0	2380	2662	1394	52	551	551	793	893	112	83	50	0	0.61	0.511	0.598	0.596	1.609	0.421	0.756	12	104	100	2944	3189	-0.714	1115	1829	1078	2111	20376
2	12	5	ERCC6L2	JHU03086	8030	2610	60	1181	1202	473	39	582	582	623	192	30	75	63	0	1636	1905	1690	88	518	518	720	691	95	59	31	0	0.536	0.447	0.521	0.518	1.855	0.243	0.653	32	169	100	1717	2007	-0.9	599	1118	620	1387	38463
2	13	5	SAP18	JHU03142	8170	2580	90	710	876	411	46	515	515	572	202	35	50	40	0	750	882	547	62	488	488	657	563	85	35	8	0	0.744	0.916	0.925	0.977	3.483	0.324	0.293	52	258	100	457	755	-0.426	195	262	361	394	45554
2	14	5	SAP18	JHU03142	8300	2610	80	954	1795	4112	229	534	534	592	227	38	56	48	0	999	2011	4478	222	500	500	689	610	88	42	17	0	0.842	0.835	0.774	0.694	1.894	0.899	0.949	52	246	100	919	2772	-0.249	420	499	1261	1511	93335
2	15	5	DCLRE1B	JHU03095	8450	2610	60	1231	1252	666	53	517	517	559	171	30	69	69	0	1506	1763	1342	76	476	476	602	506	84	66	50	0	0.693	0.571	0.738	0.668	1.921	0.447	0.707	32	160	100	1744	2022	-0.529	714	1030	735	1287	40053
2	16	5	DCLRE1B	JHU03095	8570	2610	50	1328	1421	346	24	488	488	524	138	26	100	100	0	1518	1903	1055	55	456	456	551	377	68	100	83	0	0.791	0.645	0.756	0.724	1.4	0.58	0.698	12	104	100	1902	2380	-0.338	840	1062	933	1447	17050
2	17	5	KLHL22	JHU03506	8720	2610	100	698	1494	2706	181	498	498	590	932	157	20	10	0	710	2013	4502	223	470	470	757	2023	267	18	6	0	0.833	0.645	0.785	0.746	2.738	0.51	0.881	80	346	100	440	2539	-0.263	200	240	996	1543	119543
2	18	5	KLHL22	JHU03506	8850	2620	80	896	1136	1582	139	525	525	688	1400	203	4	2	0	870	1482	2773	187	487	487	960	2999	312	2	2	0	0.969	0.614	0.773	0.743	3.401	0.494	0.962	52	149	100	754	1606	-0.046	371	383	611	995	59076
2	19	5	TIMM17A	JHU03539	8980	2590	120	538	756	724	95	512	512	556	170	30	34	23	0	514	864	834	96	482	482	664	636	95	23	8	0	0.813	0.639	0.7	0.61	3.273	1.06	0.868	120	352	100	58	626	-0.3	26	32	244	382	90778
2	20	5	TIMM17A	JHU03539	9100	2610	80	689	1563	4718	301	535	535	601	280	46	42	37	0	651	1923	5909	307	514	514	711	605	85	40	21	0	1.124	0.73	0.563	0.647	4.041	0.891	0.955	52	208	100	291	2437	0.169	154	137	1028	1409	81251
2	21	5	MALSU1	JHU03478	9260	2610	110	553	791	550	69	542	542	686	1013	147	10	1	0	581	1090	1040	95	511	511	803	1414	176	15	4	0	0.157	0.43	0.683	0.82	3.986	0.522	0.753	80	346	100	81	828	-2.67	11	70	249	579	63265
2	22	5	MALSU1	JHU03478	9390	2600	80	701	992	603	60	519	519	575	213	37	48	40	0	1005	1499	1369	91	513	513	680	572	84	48	27	0	0.37	0.48	0.524	0.557	2.286	0.396	0.745	52	226	100	674	1459	-1.435	182	492	473	986	51573
2	23	5	CXCL14	JHU03487	9540	2620	70	1282	1248	645	51	510	510	714	1326	185	13	0	0	1291	1751	1355	77	511	511	834	1327	159	38	13	0	0.99	0.595	0.782	0.769	2.153	0.424	0.68	32	176	100	1552	1978	-0.015	772	780	738	1240	39933
2	24	5	CXCL14	JHU03487	9650	2620	100	614	1431	3901	272	510	510	654	955	146	10	5	0	628	1897	5000	263	499	499	899	1432	159	15	8	0	0.806	0.659	0.8	0.647	3.006	0.697	0.681	80	359	100	233	2319	-0.311	104	129	921	1398	114455
2	25	5	L3HYPDH	JHU03473	9810	2610	70	1217	1357	1021	75	513	513	716	1437	200	13	3	0	1613	2156	1640	76	507	507	872	1798	206	34	16	0	0.637	0.512	0.539	0.522	2.293	0.433	0.464	32	213	100	1810	2493	-0.652	704	1106	844	1649	43435
2	26	5	L3HYPDH	JHU03473	9940	2610	50	1155	1584	876	55	503	503	527	150	28	100	100	0	1733	3562	3499	98	484	484	619	479	77	100	67	0	0.522	0.351	0.384	0.463	1.861	0.247	0.68	12	96	100	1901	4159	-0.938	652	1249	1081	3078	19012
2	27	5	NUSAP1	JHU03524	10080	2600	70	1014	1060	503	47	556	556	660	491	74	44	25	0	1183	1453	1213	83	560	560	882	1220	138	28	9	0	0.735	0.564	0.648	0.594	2.833	0.397	0.689	32	169	100	1081	1397	-0.444	458	623	504	893	33910
2	28	5	NUSAP1	JHU03524	10200	2640	130	611	852	957	112	528	528	631	689	109	13	4	0	1179	1507	1266	84	494	494	774	1015	131	30	13	0	0.121	0.32	0.301	0.274	3.115	0.547	0.415	120	521	100	768	1337	-3.045	83	685	324	1013	102246
2	29	5	LDOC1	JHU03509	10340	2610	70	1186	1217	677	55	517	517	601	577	96	63	9	0	1490	2255	2382	105	462	462	684	586	85	72	41	0	0.651	0.39	0.498	0.527	2.892	0.276	0.699	32	180	100	1697	2493	-0.62	669	1028	700	1793	38929
2	30	5	LDOC1	JHU03509	10460	2620	70	1024	1092	549	50	509	509	558	198	35	69	63	0	1160	1617	1173	72	485	485	660	613	92	56	34	0	0.763	0.515	0.484	0.526	2.259	0.314	0.392	32	209	100	1190	1715	-0.39	515	675	583	1132	34954
2	31	5	CYR61	JHU03488	10620	2610	60	1084	1021	442	43	513	513	544	143	26	72	66	0	1202	1386	1266	91	476	476	649	597	91	56	31	0	0.787	0.558	0.936	0.853	2.206	0.319	0.452	32	129	100	1297	1418	-0.346	571	726	508	910	32668
2	32	5	CYR61	JHU03488	10720	2650	120	692	1275	3151	247	539	539	580	175	30	46	32	0	749	1358	1721	126	503	503	678	634	93	33	19	0	0.622	0.861	0.494	0.585	3.759	1.811	0.373	120	545	100	399	1591	-0.685	153	246	736	855	152963
2	1	6	KJ903117.1_frag	JHU03928	6530	2770	130	739	1382	3294	238	641	641	725	871	120	18	8	0	718	1895	4071	214	617	617	886	1795	202	18	10	0	0.97	0.58	0.696	0.715	3.754	0.627	0.828	120	675	100	199	2019	-0.044	98	101	741	1278	165782
2	2	6	KJ903117.1_frag	JHU03928	6700	2750	80	902	1084	561	51	632	632	859	1471	171	6	0	0	816	1195	883	73	563	563	987	2711	274	2	0	0	1.067	0.715	0.853	0.721	2.445	0.346	0.497	52	280	100	523	1084	0.094	270	253	452	632	56379
2	3	6	IQCF1	JHU03888	6830	2740	50	1565	1691	409	24	594	594	665	323	48	100	92	0	1648	1850	603	32	536	536	774	887	114	75	25	0	0.873	0.835	0.985	0.859	1.427	0.824	0.66	12	104	100	2083	2411	-0.196	971	1112	1097	1314	20290
2	4	6	IQCF1	JHU03888	6960	2740	60	1248	1266	685	54	651	651	685	195	28	69	56	0	1228	1744	1567	89	606	606	774	623	80	50	25	0	0.96	0.54	0.794	0.71	2.494	0.339	0.545	32	160	100	1219	1753	-0.059	597	622	615	1138	40520
2	5	6	SNCA	JHU03922	7120	2750	80	910	2009	4862	242	610	610	665	201	30	52	46	0	842	2317	5305	228	574	574	754	624	82	42	25	0	1.119	0.803	0.802	0.807	3.108	0.899	0.965	52	200	100	568	3142	0.163	300	268	1399	1743	104457
2	6	6	SNCA	JHU03922	7220	2750	100	774	962	494	51	626	626	665	174	26	49	33	0	672	1134	918	80	565	565	773	817	105	28	15	0	1.383	0.591	0.593	0.601	3.303	0.415	0.684	80	247	100	255	905	0.468	148	107	336	569	76962
2	7	6	SERF1A	JHU03893	7360	2740	60	1427	2158	3643	168	640	640	681	186	27	81	69	0	1722	4017	8697	216	565	565	832	1007	121	63	31	0	0.68	0.44	0.488	0.508	3.71	0.415	0.961	32	144	100	1944	4970	-0.556	787	1157	1518	3452	69041
2	8	6	SERF1A	JHU03893	7500	2740	50	2034	2235	975	43	655	655	708	184	25	100	100	0	2093	3810	3577	93	625	625	803	650	80	92	50	0	0.939	0.496	0.785	0.699	1.913	0.351	0.786	12	99	100	2847	4765	-0.09	1379	1468	1580	3185	26818
2	9	6	NUDT16	JHU03908	7640	2740	70	1427	1370	515	37	632	632	768	1408	183	6	0	0	1544	1903	1390	73	590	590	975	2569	263	19	3	0	0.833	0.562	0.779	0.696	2.063	0.361	0.606	32	180	100	1749	2051	-0.263	795	954	738	1313	43852
2	10	6	NUDT16	JHU03908	7780	2750	90	786	953	462	48	590	590	722	1269	175	6	0	0	789	1216	1224	100	506	506	782	2093	267	8	2	0	0.693	0.511	0.626	0.524	3.69	0.361	0.567	52	285	100	479	1073	-0.53	196	283	363	710	49543
2	11	6	XM_003830043.3_frag	JHU03847	7910	2750	50	1677	1711	247	14	561	561	623	190	30	100	100	0	1760	1984	1004	50	498	498	729	630	86	100	58	0	0.884	0.774	0.938	0.848	1.459	0.542	0.637	12	104	100	2378	2636	-0.177	1116	1262	1150	1486	20532
2	12	6	XM_003830043.3_frag	JHU03847	8040	2750	50	1741	1815	298	16	569	569	614	199	32	100	100	0	1650	2088	1151	55	517	517	702	696	99	92	33	0	1.034	0.793	0.986	0.933	1.677	0.456	0.582	12	104	100	2305	2817	0.049	1172	1133	1246	1571	21784
2	13	6	RPP25L	JHU03857	8180	2740	110	648	821	410	49	527	527	616	487	79	28	13	0	675	972	755	77	498	498	688	753	109	26	9	0	0.684	0.62	0.706	0.712	3.286	0.576	0.474	80	400	100	298	768	-0.549	121	177	294	474	65648
2	14	6	RPP25L	JHU03857	8320	2750	60	1154	1127	496	44	530	530	603	255	42	72	56	0	1179	1335	842	63	483	483	693	666	96	53	19	0	0.897	0.701	0.911	0.746	2.677	0.246	0.391	32	156	100	1320	1449	-0.158	624	696	597	852	36075
2	15	6	FOXP2	JHU03880	8450	2760	60	1246	1559	1203	77	563	563	790	1392	176	19	13	0	1246	2419	3779	156	474	474	1167	3674	314	9	9	0	0.885	0.512	0.89	0.839	2.149	0.261	0.655	32	144	100	1455	2941	-0.177	683	772	996	1945	49887
2	16	6	FOXP2	JHU03880	8560	2750	70	1058	1016	416	40	504	504	750	1470	196	0	0	0	1054	1126	740	65	460	460	1031	3183	308	3	0	0	0.933	0.769	0.953	0.7	3.936	0.349	0.786	32	206	100	1148	1178	-0.101	554	594	512	666	32515
2	17	6	AGPAT2	JHU04227	8740	2760	60	1084	1193	838	70	490	490	513	125	24	78	66	0	1377	1638	1783	108	463	463	563	426	75	63	53	0	0.65	0.598	0.73	0.691	2.323	0.374	0.868	32	153	100	1508	1878	-0.622	594	914	703	1175	38190
2	18	6	AGPAT2	JHU04227	8860	2740	80	676	846	425	50	507	507	544	156	28	52	42	0	812	1283	1360	106	460	460	618	628	101	40	17	0	0.48	0.412	0.7	0.573	3.212	0.285	0.626	52	206	100	521	1162	-1.059	169	352	339	823	43979
2	19	6	ARMCX3	JHU04230	9000	2740	70	1203	1246	803	64	551	551	608	202	33	81	53	0	1250	1390	1051	75	505	505	733	792	108	44	13	0	0.875	0.785	0.813	0.857	2.346	0.483	0.511	32	179	100	1397	1580	-0.192	652	745	695	885	39884
2	20	6	ARMCX3	JHU04230	9110	2760	60	1304	2042	3200	156	545	545	592	181	30	66	59	0	1465	2368	2338	98	508	508	681	740	108	66	41	0	0.793	0.805	0.703	0.56	2.549	1.35	0.264	32	157	100	1716	3357	-0.334	759	957	1497	1860	65356
2	21	6	EEF1D	JHU04251	9270	2750	70	1439	1477	971	65	545	545	796	1395	175	19	3	0	1536	2262	1717	75	511	511	869	1802	207	34	25	0	0.872	0.532	0.759	0.644	2.249	0.335	0.404	32	198	100	1919	2683	-0.197	894	1025	932	1751	47258
2	22	6	EEF1D	JHU04251	9390	2740	60	1189	1148	524	45	539	539	598	305	51	59	56	0	1218	1457	1222	83	511	511	684	1210	176	28	9	0	0.919	0.644	0.833	0.69	2.078	0.323	0.131	32	160	100	1357	1555	-0.121	650	707	609	946	36724
2	23	6	TNFRSF11B	JHU04309	9530	2760	70	1251	1292	779	60	550	550	648	840	129	41	9	0	1407	3128	4482	143	548	548	781	965	123	50	34	0	0.816	0.288	0.469	0.522	3.734	0.146	0.429	32	215	100	1560	3322	-0.293	701	859	742	2580	41356
2	24	6	TNFRSF11B	JHU04309	9660	2750	50	1347	1342	207	15	517	517	585	193	32	100	92	0	1352	1725	1294	75	514	514	703	603	85	83	17	0	0.99	0.681	0.955	0.838	1.649	0.378	0.5	12	99	100	1668	2036	-0.014	830	838	825	1211	16104
2	25	6	ZDHHC19	JHU04317	9800	2750	70	1057	1186	530	44	568	568	752	1445	192	6	0	0	1436	1739	1386	79	517	517	877	1797	204	22	6	0	0.532	0.506	0.621	0.569	2.224	1.826	0.479	32	208	100	1408	1840	-0.91	489	919	618	1222	37957
2	26	6	ZDHHC19	JHU04317	9930	2750	50	1920	4271	5504	128	500	500	528	185	35	100	100	0	1923	6218	9051	145	491	491	573	321	56	100	83	0	0.992	0.658	0.881	0.823	2.015	0.597	0.875	12	104	100	2852	9498	-0.012	1420	1432	3771	5727	51248
2	27	6	DLK1	JHU04249	10100	2760	90	755	1040	852	81	539	539	588	217	36	50	40	0	1114	1993	4000	200	541	541	723	605	83	50	27	0	0.377	0.345	0.569	0.53	2.747	0.218	0.827	52	265	100	789	1953	-1.408	216	573	501	1452	54093
2	28	6	DLK1	JHU04249	10200	2750	50	1552	1840	971	52	520	520	524	121	23	100	100	0	2328	3532	2880	81	480	480	549	370	67	100	100	0	0.558	0.433	0.532	0.5	1.482	0.392	0.872	12	59	100	2880	4372	-0.841	1032	1848	1320	3052	22079
2	29	6	FAM21D	JHU04256	10350	2750	50	1608	1865	779	41	544	544	570	159	27	100	100	0	1374	1736	891	51	486	486	660	620	93	83	25	0	1.198	1.057	1.159	1.144	1.489	0.795	0.805	12	104	100	1952	2571	0.261	1064	888	1321	1250	22383
2	30	6	FAM21D	JHU04256	10470	2740	50	2069	2318	939	40	594	594	644	230	35	100	92	0	2341	3307	2112	63	537	537	723	683	94	100	75	0	0.818	0.622	0.8	0.672	1.506	0.525	0.743	12	104	100	3279	4494	-0.29	1475	1804	1724	2770	27815
2	31	6	EIF4A2	JHU04253	10610	2750	60	1335	1453	953	65	549	549	616	231	37	75	59	0	1306	1435	1029	71	507	507	863	1627	188	19	3	0	0.984	0.974	1.132	1.403	3.021	0.492	0.426	32	145	100	1585	1832	-0.024	786	799	904	928	46508
2	32	6	EIF4A2	JHU04253	10730	2750	80	791	1037	534	51	575	575	618	225	36	48	38	0	817	1298	1093	84	510	510	727	818	112	35	13	0	0.704	0.586	0.774	0.794	2.047	2.278	0.557	52	191	100	523	1250	-0.507	216	307	462	788	53899
2	1	7	NCBP2	JHU04662	6570	2880	60	1122	1239	588	47	675	675	696	193	27	63	53	0	1229	1679	1408	83	685	685	884	774	87	44	19	0	0.822	0.567	0.8	0.588	3.16	0.369	0.622	32	125	100	991	1558	-0.283	447	544	564	994	39642
2	2	7	NCBP2	JHU04662	6680	2880	40	1541	1648	399	24	630	630	643	147	22	100	100	0	1845	2835	2040	71	588	588	702	481	68	100	75	0	0.725	0.453	0.697	0.575	1.6	0.33	0.721	12	68	100	2168	3265	-0.464	911	1257	1018	2247	19773
2	3	7	EDC3	JHU04633	6840	2880	60	924	1025	474	46	647	647	719	286	39	50	41	0	894	1173	936	79	612	612	852	822	96	22	9	0	0.982	0.674	0.777	0.664	2.23	0.334	0.508	32	146	100	559	939	-0.026	277	282	378	561	32799
2	4	7	EDC3	JHU04633	6950	2880	80	909	1151	596	51	689	689	724	172	23	60	38	0	1130	1478	1066	72	678	678	841	625	74	40	21	0	0.487	0.577	0.743	0.704	2.77	0.365	0.505	52	247	100	672	1262	-1.039	220	452	462	800	59826
2	5	7	UBE2W	JHU04696	7100	2870	90	772	1029	464	45	693	693	859	1132	131	10	0	0	825	1261	1226	97	684	684	1033	1981	191	8	2	0	0.56	0.582	0.847	0.696	2.813	0.178	0.397	52	234	100	220	913	-0.836	79	141	336	577	53500
2	6	7	UBE2W	JHU04696	7230	2890	80	912	1096	483	44	662	662	851	1230	144	6	0	0	958	1238	859	69	630	630	1055	2202	208	6	2	0	0.762	0.714	0.75	0.703	2.721	1.284	0.17	52	197	100	578	1042	-0.392	250	328	434	608	56983
2	7	7	AMY2B	JHU04612	7390	2880	50	1526	1516	209	13	604	604	805	1295	160	0	0	0	2423	2649	1278	48	572	572	988	1814	183	50	8	0	0.498	0.439	0.515	0.503	1.899	0.338	0.614	12	94	100	2773	2989	-1.005	922	1851	912	2077	18189
2	8	7	AMY2B	JHU04612	7500	2900	80	743	913	413	45	622	622	719	796	110	17	0	0	747	1122	887	79	571	571	830	1127	135	19	4	0	0.688	0.528	0.729	0.625	3.239	0.321	0.498	52	256	100	297	842	-0.541	121	176	291	551	47480
2	9	7	LOC105372824	JHU04622	7650	2860	100	711	834	351	42	620	620	737	1151	156	1	0	0	707	1211	1302	107	566	566	853	1925	225	10	3	0	0.645	0.332	0.566	0.543	3.623	0.544	0.829	80	345	100	232	859	-0.632	91	141	214	645	66691
2	10	7	LOC105372824	JHU04622	7770	2870	50	1400	1462	317	21	582	582	608	186	30	100	100	0	1565	1604	502	31	535	535	732	702	95	75	25	0	0.794	0.823	0.981	0.867	1.615	0.44	0.551	12	87	100	1848	1949	-0.332	818	1030	880	1069	17546
2	11	7	TOX	JHU04690	7910	2890	80	810	1817	2599	143	604	604	633	154	24	52	46	0	953	2201	3619	164	542	542	693	517	74	44	31	0	0.501	0.731	0.788	1.006	4.07	0.705	0.904	52	265	100	617	2872	-0.996	206	411	1213	1659	94491
2	12	7	TOX	JHU04690	8030	2880	70	1214	1103	403	36	594	594	622	164	26	75	63	0	1377	1427	737	51	542	542	735	572	77	66	34	0	0.743	0.575	0.686	0.638	1.989	0.372	0.518	32	200	100	1455	1394	-0.43	620	835	509	885	35296
2	13	7	APTX	JHU04614	8190	2890	70	1160	1124	529	47	564	564	689	664	96	47	6	0	1360	1653	1722	104	528	528	738	889	120	44	19	0	0.716	0.498	0.888	0.592	3.155	0.37	0.651	32	189	100	1428	1685	-0.481	596	832	560	1125	35962
2	14	7	APTX	JHU04614	8290	2880	50	1413	1414	337	23	551	551	599	213	35	100	92	0	1328	2129	1338	62	494	494	707	713	100	83	42	0	1.034	0.528	0.676	0.635	1.918	0.322	0.493	12	94	100	1696	2498	0.048	862	834	863	1635	16971
2	15	7	POLR3C	JHU04670	8460	2880	70	1440	1436	1000	69	584	584	640	413	64	63	50	0	1430	1566	1106	70	491	491	660	555	84	63	31	0	0.912	0.793	0.89	0.686	2.843	0.785	0.608	32	183	100	1795	1927	-0.134	856	939	852	1075	45955
2	16	7	POLR3C	JHU04670	8570	2880	50	1503	1640	408	24	557	557	739	1296	175	25	0	0	1588	1939	996	51	507	507	844	1317	156	33	17	0	0.875	0.756	0.909	0.839	1.363	0.545	0.686	12	100	100	2027	2515	-0.192	946	1081	1083	1432	19677
2	17	7	PDLIM5	JHU05057	8730	2890	40	1366	1321	243	18	516	516	545	164	30	100	100	0	1406	1451	467	32	466	466	820	2655	323	0	0	0	0.904	0.817	1.005	0.87	1.538	0.45	0.515	12	68	100	1790	1790	-0.145	850	940	805	985	15855
2	18	7	PDLIM5	JHU05057	8850	2880	60	1079	1467	1524	103	511	511	559	178	31	72	59	0	915	1807	2505	138	473	473	609	640	105	38	31	0	1.285	0.717	0.998	0.988	2.193	0.606	0.912	32	167	100	1010	2290	0.362	568	442	956	1334	46940
2	19	7	SLC25A41	JHU05070	9000	2890	40	1511	1699	437	25	541	541	582	189	32	100	100	0	1946	2192	969	44	505	505	636	431	67	100	75	0	0.673	0.686	0.845	0.748	1.493	0.555	0.608	12	68	100	2411	2845	-0.571	970	1441	1158	1687	20384
2	20	7	SLC25A41	JHU05070	9130	2890	60	1276	1232	457	37	627	627	669	195	29	75	59	0	1404	1528	928	60	560	560	747	605	80	63	31	0	0.769	0.625	0.887	0.759	1.837	0.417	0.572	32	153	100	1493	1573	-0.379	649	844	605	968	39409
2	21	7	KLRC1	JHU05044	9280	2890	50	1450	1378	374	27	530	530	570	163	28	92	83	0	1779	2202	1164	52	490	490	625	504	80	100	67	0	0.714	0.495	0.578	0.527	1.758	0.412	0.546	12	104	100	2209	2560	-0.487	920	1289	848	1712	16539
2	22	7	KLRC1	JHU05044	9400	2890	60	981	1216	1322	108	549	549	597	218	36	66	50	0	1200	1864	3021	162	538	538	730	726	99	44	22	0	0.653	0.503	0.66	0.672	4.816	0.411	0.916	32	166	100	1094	1993	-0.616	432	662	667	1326	38896
2	23	7	SPATA4	JHU05074	9540	2890	70	1278	1239	524	42	622	622	835	1525	182	3	0	0	1177	1441	855	59	586	586	1056	2403	227	6	0	0	1.11	0.722	0.858	0.828	2.281	0.655	0.925	32	200	100	1247	1472	0.151	656	591	617	855	39641
2	24	7	SPATA4	JHU05074	9660	2890	60	1085	1187	602	50	554	554	820	1701	207	6	0	0	1113	1768	1812	102	539	539	971	2590	266	13	6	0	0.925	0.515	0.56	0.594	2.357	0.345	0.641	32	161	100	1105	1862	-0.112	531	574	633	1229	37999
2	25	7	CDIP1	JHU05003	9800	2880	80	910	1817	3848	211	601	601	744	854	114	29	8	0	1087	3934	9938	252	577	577	1020	2262	221	25	8	0	0.606	0.362	0.479	0.53	2.591	0.344	0.848	52	257	100	819	4573	-0.723	309	510	1216	3357	94490
2	26	7	CDIP1	JHU05003	9930	2890	50	1386	1542	329	21	551	551	711	981	137	42	0	0	1862	2317	1161	50	551	551	1006	2718	270	25	0	0	0.637	0.561	0.666	0.637	1.402	0.448	0.779	12	104	100	2146	2757	-0.651	835	1311	991	1766	18503
2	27	7	KJ902986.1	JHU05043	10070	2890	70	1000	1032	487	47	554	554	621	426	68	53	13	0	1026	1271	781	61	526	526	688	603	87	41	19	0	0.892	0.642	0.874	0.747	2.811	0.453	0.602	32	207	100	946	1223	-0.165	446	500	478	745	33034
2	28	7	KJ902986.1	JHU05043	10200	2880	70	1022	988	379	38	535	535	574	159	27	69	56	0	1162	1353	966	71	512	512	663	649	97	50	19	0	0.749	0.539	0.625	0.505	2.817	0.343	0.584	32	161	100	1137	1294	-0.417	487	650	453	841	31617
2	29	7	CCDC124	JHU05007	10340	2920	110	737	1013	1208	119	551	551	605	219	36	49	29	0	754	1473	2283	154	518	518	695	618	88	33	15	0	0.788	0.484	0.659	0.745	3.435	0.382	0.432	80	313	100	422	1417	-0.343	186	236	462	955	81043
2	30	7	CCDC124	JHU05007	10470	2890	50	1266	1292	301	23	548	548	631	276	43	100	67	0	1156	1508	1143	75	509	509	692	639	92	50	17	0	1.11	0.745	0.976	0.947	1.537	0.421	0.78	12	101	100	1365	1743	0.15	718	647	744	999	15501
2	31	7	CD300A	JHU05010	10620	2890	50	1453	1501	208	13	526	526	603	466	77	100	50	0	1533	1780	808	45	469	469	605	489	80	100	58	0	0.871	0.744	0.87	0.824	1.451	0.571	0.914	12	104	100	1991	2286	-0.199	927	1064	975	1311	18009
2	32	7	CD300A	JHU05010	10750	2890	70	1506	1616	1061	65	566	566	680	551	81	69	31	0	1659	2130	1549	72	504	504	715	779	108	66	44	0	0.814	0.646	0.722	0.715	2.013	0.64	0.637	32	221	100	2095	2676	-0.297	940	1155	1050	1626	51705
2	1	8	KJ906477.1	JHU05469	6550	3040	100	749	1050	803	76	681	681	884	1374	155	6	3	0	968	2611	4748	181	700	700	1444	4194	290	11	8	0	0.254	0.193	0.446	0.407	4.026	0.207	0.584	80	426	100	336	2280	-1.979	68	268	369	1911	83979
2	2	8	KJ906477.1	JHU05469	6690	3020	50	1653	2207	1569	71	688	688	1208	2671	221	17	8	0	1653	3692	5240	141	722	722	2572	8895	345	8	8	0	1.037	0.511	0.882	0.749	1.883	0.311	0.709	12	82	100	1896	4489	0.052	965	931	1519	2970	26479
2	3	8	LRRC39	JHU05411	6770	3020	60	906	1203	1061	88	688	688	823	743	90	9	6	0	1385	6419	13173	205	748	748	1140	1164	102	41	28	3	0.342	0.091	0.209	0.252	5.546	0.052	0.344	32	148	100	855	6186	-1.547	218	637	515	5671	38503
2	4	8	LRRC39	JHU05411	6960	3030	40	1223	1478	633	42	601	601	629	127	20	100	100	0	2099	2255	1172	51	636	636	727	366	50	100	67	0	0.425	0.542	0.589	0.616	1.838	0.441	0.6	12	68	100	2085	2496	-1.234	622	1463	877	1619	17735
2	5	8	PCSK2	JHU05436	7100	3020	60	1364	1339	548	40	660	660	768	602	78	59	13	0	1599	1737	992	57	696	696	1022	1057	103	41	13	0	0.78	0.652	0.701	0.665	1.739	0.506	0.64	32	159	100	1607	1720	-0.359	704	903	679	1041	42834
2	6	8	PCSK2	JHU05436	7260	3030	130	726	1229	2513	204	625	625	755	888	117	11	5	0	880	1644	2406	146	634	634	952	1711	179	13	7	0	0.411	0.598	0.527	0.479	3.305	0.714	0.42	120	460	100	347	1614	-1.284	101	246	604	1010	147442
2	7	8	ANXA2	JHU05381	7360	3030	80	730	953	431	45	599	599	662	240	36	42	35	0	709	1277	1122	87	572	572	855	1337	156	21	12	0	0.956	0.502	0.69	0.725	3.003	0.176	0.509	52	207	100	268	1059	-0.065	131	137	354	705	49553
2	8	8	ANXA2	JHU05381	7500	3020	50	1509	1553	335	21	599	599	660	223	33	100	92	0	2019	1960	745	38	542	542	873	958	109	67	17	0	0.616	0.673	0.783	0.716	1.366	0.385	0.518	12	98	100	2387	2372	-0.699	910	1477	954	1418	18631
2	9	8	RARS	JHU05439	7650	3020	50	1210	1263	185	14	615	615	647	163	25	100	100	0	1502	1954	1216	62	554	554	681	619	90	75	42	0	0.628	0.463	0.761	0.59	2.159	0.265	0.341	12	104	100	1543	2048	-0.672	595	948	648	1400	15160
2	10	8	RARS	JHU05439	7760	3010	50	1290	1328	317	23	582	582	617	166	26	100	92	0	1436	2256	1414	62	535	535	652	567	86	83	42	0	0.786	0.433	0.532	0.542	1.832	0.358	0.674	12	104	100	1609	2467	-0.348	708	901	746	1721	15937
2	11	8	SNX15	JHU05453	7930	3030	60	1306	1238	516	41	616	616	760	1129	148	13	0	0	1425	1926	1893	98	534	534	875	1674	191	28	6	0	0.774	0.447	0.692	0.637	2.084	0.577	0.832	32	152	100	1581	2014	-0.369	690	891	622	1392	39621
2	12	8	SNX15	JHU05453	8060	3040	100	728	1037	1358	130	585	585	629	170	27	48	29	0	713	1394	2807	201	539	539	750	643	85	30	18	0	0.822	0.529	0.695	0.691	2.745	0.462	0.727	80	308	100	317	1307	-0.283	143	174	452	855	82989
2	13	8	KBTBD7	JHU05407	8170	3040	110	777	1124	1235	109	580	580	621	162	26	56	35	0	785	1454	1862	128	536	536	718	598	83	35	16	0	0.791	0.593	0.767	0.654	3.793	0.244	0.308	80	307	100	446	1462	-0.338	197	249	544	918	89945
2	14	8	KBTBD7	JHU05407	8300	3040	90	744	1094	727	66	592	592	641	243	37	44	37	0	993	2443	3338	136	540	540	707	564	79	46	37	0	0.336	0.264	0.583	0.529	3.316	0.147	0.494	52	267	100	605	2405	-1.575	152	453	502	1903	56890
2	15	8	GMPR	JHU05400	8440	3010	80	1056	1357	1162	85	597	597	674	411	60	50	37	0	1174	1822	2412	132	532	532	754	734	97	44	27	0	0.715	0.589	0.723	0.779	2.677	0.422	0.583	52	268	100	1101	2050	-0.484	459	642	760	1290	70588
2	16	8	GMPR	JHU05400	8570	3030	50	1468	1458	275	18	600	600	615	163	26	100	100	0	1555	1763	689	39	517	517	664	652	98	75	42	0	0.836	0.689	0.782	0.749	1.333	0.614	0.644	12	104	100	1906	2104	-0.258	868	1038	858	1246	17497
2	17	8	SNX32	JHU05786	8740	3030	90	796	983	615	62	595	595	696	675	96	21	4	0	743	1282	1224	95	527	527	748	784	104	35	15	0	0.931	0.514	0.621	0.76	3.047	0.64	0.247	52	321	100	417	1143	-0.104	201	216	388	755	51096
2	18	8	SNX32	JHU05786	8850	3030	60	1061	1126	518	46	533	533	568	151	26	75	69	0	1209	1389	1001	72	495	495	567	299	52	63	56	0	0.739	0.663	0.758	0.909	1.96	0.543	0.771	32	146	100	1242	1487	-0.435	528	714	593	894	36017
2	19	8	KJ906113.1	JHU05815	9000	3010	90	887	2845	7744	272	570	570	671	840	125	38	12	0	998	3598	9316	258	549	549	1516	6011	396	8	6	0	0.706	0.746	0.898	0.909	2.423	0.334	0.398	52	275	100	766	5324	-0.502	317	449	2275	3049	147951
2	20	8	KJ906113.1	JHU05815	9130	3020	100	698	1339	1345	100	615	615	703	793	112	28	19	0	748	5637	11278	200	565	565	1422	5658	397	19	15	0	0.454	0.143	0.37	0.383	3.525	0.104	0.623	80	311	100	266	5796	-1.141	83	183	724	5072	107152
2	21	8	ATAT1	JHU05772	9270	3030	60	1399	1490	1317	88	612	612	711	484	68	59	34	0	1313	1659	1351	81	560	560	747	633	84	56	28	0	1.045	0.799	0.803	0.755	2.503	1.233	0.921	32	152	100	1540	1977	0.064	787	753	878	1099	47680
2	22	8	ATAT1	JHU05772	9400	3030	90	845	1084	543	50	625	625	865	2148	248	2	0	0	843	1325	1230	92	567	567	1071	3880	362	4	0	0	0.797	0.606	0.964	0.872	2.712	0.536	0.91	52	300	100	496	1217	-0.327	220	276	459	758	56354
2	23	8	HMGCS2	JHU05789	9530	3020	50	1547	1801	708	39	642	642	673	194	28	100	100	0	2092	2896	1972	68	552	552	635	442	69	100	100	0	0.588	0.494	0.533	0.535	1.428	0.534	0.651	12	94	100	2445	3503	-0.767	905	1540	1159	2344	21606
2	24	8	HMGCS2	JHU05789	9640	3040	80	800	1219	2043	167	569	569	736	1849	251	2	2	0	963	1902	5388	283	527	527	702	1343	191	19	6	0	0.53	0.473	0.595	0.557	3.095	0.372	0.91	52	276	100	667	2025	-0.916	231	436	650	1375	63413
2	25	8	KRT36	JHU05796	9810	3020	70	1234	2114	2861	135	615	615	809	2112	261	9	9	0	1515	2691	3566	132	544	544	890	1748	196	31	16	0	0.637	0.698	0.593	0.656	2.284	0.638	0.697	32	208	100	1590	3646	-0.65	619	971	1499	2147	67661
2	26	8	KRT36	JHU05796	9930	3040	60	964	1319	882	66	602	602	674	315	46	50	38	0	1179	2026	2418	119	552	552	842	947	112	38	25	0	0.577	0.486	0.704	0.728	2.809	0.359	0.753	32	161	100	989	2191	-0.792	362	627	717	1474	42207
2	27	8	APLF	JHU05771	10080	3030	50	1499	1669	615	36	601	601	702	644	91	92	17	0	2177	2754	1899	68	544	544	752	858	114	83	50	0	0.55	0.483	0.657	0.586	1.725	0.582	0.663	12	85	100	2531	3278	-0.863	898	1633	1068	2210	20029
2	28	8	APLF	JHU05771	10200	3010	130	698	1123	1963	174	556	556	608	316	51	34	25	0	628	1212	1580	130	517	517	755	1666	220	12	4	0	1.279	0.816	0.855	0.825	2.684	0.323	0.154	120	448	100	253	1262	0.355	142	111	567	695	134768
2	29	8	RNMTL1	JHU05817	10340	3020	100	789	1050	711	67	551	551	585	143	24	65	43	0	802	1526	2632	172	516	516	799	2180	272	13	3	0	0.832	0.494	0.761	0.69	2.937	0.081	0.182	80	236	100	524	1509	-0.265	238	286	499	1010	83967
2	30	8	RNMTL1	JHU05817	10480	3020	60	1154	1599	2447	153	534	534	577	200	34	63	56	0	1234	1916	3042	158	482	482	634	614	96	56	25	0	0.824	0.743	0.857	0.743	2.677	0.77	0.921	32	164	100	1372	2499	-0.278	620	752	1065	1434	51155
2	31	8	MEF2D	JHU05803	10620	3040	60	1383	2137	2944	137	525	525	592	376	63	72	56	0	1392	3427	6231	181	509	509	654	602	92	63	44	0	0.972	0.552	0.816	0.645	2.188	0.444	0.76	32	160	100	1741	4530	-0.041	858	883	1612	2918	68377
2	32	8	MEF2D	JHU05803	10740	3030	50	1579	1660	332	20	566	566	602	193	32	100	100	0	1513	2127	1217	57	507	507	596	379	63	100	83	0	1.007	0.675	0.907	0.804	1.663	0.543	0.38	12	104	100	2019	2714	0.01	1013	1006	1094	1620	19916
2	1	9	C9orf78	JHU06160	6570	3150	70	1185	1534	1989	129	657	657	783	814	103	25	6	0	1107	2569	4696	182	682	682	1136	1863	163	16	9	0	1.242	0.465	0.792	0.787	3.369	0.357	0.71	32	172	100	953	2764	0.313	528	425	877	1887	49086
2	2	9	C9orf78	JHU06160	6690	3170	60	1178	1252	497	39	736	736	886	1269	143	6	0	0	1333	2049	1790	87	743	743	1510	5104	338	3	0	0	0.749	0.395	0.461	0.393	2.496	0.245	0.515	32	167	100	1032	1822	-0.417	442	590	516	1306	40064
2	3	9	ANGPTL4	JHU06151	6830	3160	50	1715	1892	643	33	646	646	664	118	17	100	100	0	1831	2998	2902	96	656	656	797	537	67	100	58	0	0.91	0.532	0.838	0.737	2.119	0.276	0.498	12	104	100	2244	3588	-0.136	1069	1175	1246	2342	22708
2	4	9	ANGPTL4	JHU06151	6950	3160	70	1507	1604	912	56	708	708	759	233	30	69	59	0	1591	1950	1066	54	750	750	1005	872	86	47	25	0	0.95	0.747	0.811	0.797	1.874	0.333	0.496	32	206	100	1640	2096	-0.074	799	841	896	1200	51343
2	5	9	LRP1	JHU06192	7110	3170	120	771	952	643	67	660	660	726	402	55	20	13	0	784	1256	1082	86	676	676	980	1372	140	18	5	0	1.028	0.503	0.659	0.629	4.862	0.174	0.156	120	435	100	219	872	0.04	111	108	292	580	114285
2	6	9	LRP1	JHU06192	7220	3160	50	1327	1253	227	18	604	604	627	136	21	100	100	0	1411	1697	927	54	656	656	723	347	47	83	58	0	0.958	0.623	0.871	0.77	1.725	0.452	0.567	12	72	100	1478	1690	-0.062	723	755	649	1041	15035
2	7	9	EPSTI1	JHU06176	7370	3160	70	1240	1413	1067	75	618	618	711	469	65	53	34	0	1387	1973	3193	161	619	619	983	1766	179	19	3	0	0.81	0.587	0.66	0.591	2.649	0.306	0.732	32	198	100	1390	2149	-0.304	622	768	795	1354	45226
2	8	9	EPSTI1	JHU06176	7490	3160	50	1572	1476	310	21	580	580	652	572	87	75	25	0	1433	2089	1457	69	541	541	789	1977	250	25	8	0	1.112	0.579	0.894	0.744	1.691	0.295	0.877	12	104	100	1884	2444	0.153	992	892	896	1548	17707
2	9	9	ND	JHU06199	7660	3160	100	728	985	610	61	626	626	671	222	33	38	26	0	783	1404	1329	94	571	571	781	696	89	39	20	0	0.481	0.431	0.59	0.468	3.117	0.551	0.88	80	330	100	314	1192	-1.055	102	212	359	833	78836
2	10	9	ND	JHU06199	7750	3170	90	1071	1512	1655	109	579	579	675	599	88	44	19	0	1628	2889	4093	141	533	533	818	1588	194	33	15	0	0.449	0.396	0.556	0.501	3.227	0.476	0.808	52	252	100	1587	3289	-1.154	492	1095	933	2356	78599
2	11	9	HNRNPF	JHU06187	7900	3170	60	1101	1069	388	36	531	531	571	213	37	75	56	0	1273	1631	1419	87	514	514	653	516	79	66	31	0	0.751	0.482	0.699	0.577	2.063	0.262	0.439	32	176	100	1329	1655	-0.413	570	759	538	1117	34218
2	12	9	HNRNPF	JHU06187	8030	3160	50	1638	1803	683	37	540	540	565	107	18	100	100	0	2408	2593	1258	48	508	508	581	321	55	100	92	0	0.578	0.606	0.7	0.661	1.733	0.451	0.639	12	96	100	2998	3348	-0.791	1098	1900	1263	2085	21641
2	13	9	NPM1	JHU06201	8180	3170	60	1265	1136	546	48	546	546	618	441	71	53	38	0	1406	1591	1162	73	516	516	666	562	84	56	34	0	0.808	0.549	0.823	0.738	2.036	0.44	0.743	32	146	100	1609	1665	-0.308	719	890	590	1075	36344
2	14	9	NPM1	JHU06201	8300	3170	60	1224	1253	440	35	632	632	677	235	34	75	59	0	1235	1441	911	63	573	573	772	593	76	53	28	0	0.894	0.715	0.948	0.88	2.536	0.319	0.359	32	150	100	1254	1489	-0.161	592	662	621	868	40108
2	15	9	CPA2	JHU06167	8450	3170	50	1472	1640	814	49	574	574	677	658	97	92	8	0	1577	2013	1447	71	521	521	783	1047	133	50	17	0	0.85	0.714	0.904	0.836	2.074	0.395	0.368	12	104	100	1954	2558	-0.234	898	1056	1066	1492	19680
2	16	9	CPA2	JHU06167	8570	3160	50	1332	1376	305	22	572	572	613	162	26	100	100	0	1367	1816	1259	69	532	532	706	548	77	75	33	0	0.91	0.626	0.879	0.774	1.892	0.277	0.345	12	104	100	1595	2088	-0.136	760	835	804	1284	16511
2	17	9	FBXO22	JHU06549	8720	3160	50	1423	1468	262	17	603	603	635	156	24	100	100	0	2039	2489	1624	65	513	513	618	366	59	100	83	0	0.537	0.438	0.585	0.54	1.894	0.525	0.471	12	104	100	2346	2841	-0.896	820	1526	865	1976	17616
2	18	9	FBXO22	JHU06549	8850	3170	50	1581	1725	493	28	607	607	1755	6632	377	0	0	0	2090	2527	1247	49	505	505	1901	6380	335	0	0	0	0.615	0.553	0.656	0.591	1.913	0.369	0.436	12	104	100	2559	3140	-0.702	974	1585	1118	2022	20700
2	19	9	TCL1B	JHU06616	9000	3170	80	897	1170	711	60	603	603	1194	4431	371	0	0	0	963	2488	5500	221	560	560	1511	4684	309	8	6	0	0.73	0.294	0.872	0.899	4.723	0.078	0.244	52	255	100	697	2495	-0.455	294	403	567	1928	60841
2	20	9	TCL1B	JHU06616	9110	3160	60	1295	1210	426	35	601	601	691	660	95	56	3	0	1082	1455	941	64	549	549	847	1756	207	19	0	0	1.302	0.672	0.919	0.847	2.475	0.183	0.612	32	132	100	1227	1515	0.381	694	533	609	906	38731
2	21	9	MTG1	JHU06562	9250	3180	80	769	1116	725	64	626	626	732	580	79	38	15	0	745	1311	1312	100	552	552	902	1726	191	15	6	0	0.741	0.646	0.943	0.78	3.442	1.395	0.742	52	222	100	336	1249	-0.433	143	193	490	759	58010
2	22	9	MTG1	JHU06562	9370	3180	90	823	1135	795	70	636	636	964	2319	240	4	0	0	957	1614	1387	85	600	600	1319	4272	323	6	0	0	0.524	0.492	0.596	0.623	3.391	0.494	0.839	52	264	100	544	1513	-0.933	187	357	499	1014	59027
2	23	9	M0R1X1	JHU06623	9540	3160	50	1169	1253	343	27	633	633	734	570	77	33	8	0	1647	2369	1968	83	566	566	892	1809	202	25	17	0	0.496	0.344	0.628	0.44	2.269	0.18	0.585	12	101	100	1617	2423	-1.012	536	1081	620	1803	15039
2	24	9	M0R1X1	JHU06623	9660	3190	80	810	944	337	35	617	617	693	445	64	33	10	0	1111	1265	708	55	600	600	831	1033	124	27	4	0	0.378	0.492	0.613	0.501	2.74	0.188	0.35	52	254	100	704	992	-1.405	193	511	327	665	49066
2	25	9	OR10W1	JHU06571	9810	3180	70	929	997	410	41	635	635	718	486	67	41	6	0	918	1262	964	76	610	610	889	1113	125	22	6	0	0.955	0.555	0.78	0.692	1.907	0.347	0.558	32	185	100	602	1014	-0.067	294	308	362	652	31907
2	26	9	OR10W1	JHU06571	9930	3180	80	734	883	339	38	636	636	1327	4602	346	0	0	0	905	1160	962	82	616	616	1569	6174	393	0	0	0	0.339	0.454	0.821	0.651	3.756	0.629	0.9	52	250	100	387	791	-1.56	98	289	247	544	45930
2	27	9	CCDC107	JHU06539	10080	3170	50	1650	1668	248	14	587	587	1112	4819	433	0	0	0	1874	2076	646	31	530	530	1232	5634	457	0	0	0	0.791	0.699	0.785	0.734	1.408	0.529	0.787	12	104	100	2407	2627	-0.338	1063	1344	1081	1546	20010
2	28	9	CCDC107	JHU06539	10200	3180	50	1362	1376	204	14	580	580	681	470	69	92	25	0	1463	1779	1001	56	539	539	947	1309	138	25	8	0	0.846	0.642	1.005	0.754	1.664	0.336	0.379	12	104	100	1706	2036	-0.241	782	924	796	1240	16508
2	29	9	PPA2	JHU06600	10330	3170	90	720	872	436	50	565	565	639	468	73	29	8	0	825	1864	4541	243	532	532	899	2283	253	12	2	0	0.529	0.23	0.522	0.488	3.473	0.03	0.058	52	254	100	448	1639	-0.919	155	293	307	1332	45318
2	30	9	PPA2	JHU06600	10470	3170	50	1231	1408	401	28	571	571	630	246	39	100	83	0	1571	1874	891	47	500	500	759	977	128	50	33	0	0.616	0.609	0.707	0.669	1.833	0.411	0.562	12	100	100	1731	2211	-0.698	660	1071	837	1374	16892
2	31	9	FTL	JHU06552	10610	3180	110	813	1025	608	59	611	611	674	505	74	34	11	0	917	1560	1785	114	561	561	760	870	114	33	18	0	0.567	0.414	0.623	0.547	3.019	0.434	0.697	80	403	100	558	1413	-0.818	202	356	414	999	82038
2	32	9	FTL	JHU06552	10750	3180	50	1288	1402	284	20	601	601	609	142	23	100	100	0	1220	1537	861	56	508	508	579	351	60	92	50	0	0.965	0.778	0.941	0.938	1.827	0.557	0.539	12	104	100	1399	1830	-0.052	687	712	801	1029	16828
2	1	10	TUBGCP3	JHU07001	6560	3330	90	1202	3413	7752	227	722	722	870	869	99	33	13	0	1416	4078	10294	252	708	708	1217	2492	204	19	12	2	0.678	0.799	0.689	0.686	2.781	0.617	0.615	52	339	100	1188	6061	-0.561	480	708	2691	3370	177451
2	2	10	TUBGCP3	JHU07001	6680	3300	50	1339	1468	324	22	663	663	720	308	42	100	67	0	2046	2841	2052	72	662	662	890	1145	128	50	33	0	0.488	0.369	0.591	0.514	2.608	0.142	0.766	12	101	100	2060	2984	-1.034	676	1384	805	2179	17619
2	3	10	SPG11_frag	JHU06952	6830	3310	80	1188	1542	1084	70	642	642	688	219	31	67	60	0	1982	3451	4183	121	649	649	829	1062	128	52	37	0	0.41	0.321	0.547	0.47	2.393	0.221	0.601	52	303	100	1879	3702	-1.288	546	1333	900	2802	80192
2	4	10	SPG11_frag	JHU06952	6960	3290	50	1711	2004	1090	54	704	704	797	497	62	75	50	0	2061	2443	1878	76	696	696	938	943	100	58	33	0	0.738	0.744	0.996	1.536	3.621	0.633	0.711	12	104	100	2372	3047	-0.439	1007	1365	1300	1747	24051
2	5	10	AGTR1	JHU16058	7100	3300	70	1619	3543	8475	239	681	681	783	463	59	59	53	0	1383	2531	3682	145	671	671	1160	1970	169	28	3	0	1.317	1.539	0.79	1.2	3.458	1.761	0.618	32	152	100	1650	4722	0.398	938	712	2862	1860	113364
2	6	10	AGTR1	JHU16058	7230	3310	80	859	1025	458	44	616	616	672	349	51	42	23	0	926	1500	1277	85	644	644	935	1588	169	23	6	0	0.862	0.478	0.675	0.558	4.001	0.204	0.484	52	209	100	525	1265	-0.215	243	282	409	856	53310
2	7	10	AGTR1	JHU16058	7380	3300	60	902	1153	552	47	645	645	722	417	57	44	31	0	1209	1450	853	58	634	634	951	1116	117	28	13	0	0.447	0.623	0.549	0.633	2.936	0.612	0.77	32	129	100	832	1324	-1.162	257	575	508	816	36909
2	8	10	AGTR1	JHU16058	7470	3320	110	715	838	358	42	628	628	700	382	54	18	11	0	700	1061	937	88	632	632	934	1331	142	13	3	0	1.279	0.49	0.728	0.678	3.411	0.311	0.514	80	425	100	155	639	0.355	87	68	210	429	67041
2	9	10	SMARCAL1	JHU06990	7630	3290	80	863	1118	746	66	638	638	684	226	33	50	31	0	822	1434	1721	120	609	609	814	658	80	31	15	0	1.056	0.582	0.645	0.748	3.462	0.355	0.616	52	248	100	438	1305	0.079	225	213	480	825	58131
2	10	10	SMARCAL1	JHU06990	7760	3290	40	1597	1747	730	41	581	581	636	234	36	92	92	0	1618	1951	1127	57	509	509	675	526	77	83	50	0	0.916	0.809	0.746	0.824	1.883	0.508	0.432	12	68	100	2125	2608	-0.126	1016	1109	1166	1442	20960
2	11	10	ND	JHU06976	7910	3300	50	1390	2642	3620	137	540	540	992	2132	214	17	8	0	1649	2705	2329	86	518	518	1206	3003	249	25	17	0	0.752	0.961	0.822	0.844	1.836	0.703	0.738	12	104	100	1981	4289	-0.412	850	1131	2102	2187	31699
2	12	10	ND	JHU06976	8030	3290	50	1321	1546	497	32	565	565	762	1493	195	8	0	0	2235	2699	1434	53	508	508	890	2507	281	42	0	0	0.438	0.448	0.511	0.483	1.672	0.427	0.62	12	104	100	2483	3172	-1.192	756	1727	981	2191	18557
2	13	10	THBS4	JHU06996	8160	3320	80	649	1284	1983	154	543	543	702	1040	148	15	10	0	634	1795	3950	220	510	510	848	1816	214	13	6	0	0.855	0.577	0.945	0.642	3.972	0.257	0.273	52	266	100	230	2026	-0.226	106	124	741	1285	66781
2	14	10	THBS4	JHU06996	8300	3300	60	1350	1579	1451	91	619	619	692	430	62	53	50	0	1048	1631	1798	110	551	551	862	1208	140	25	16	0	1.471	0.889	0.833	0.86	2.146	0.693	0.738	32	168	100	1228	2040	0.557	731	497	960	1080	50534
2	15	10	DNAJC12	JHU06934	8450	3300	70	1200	1769	1757	99	620	620	638	159	24	78	66	0	1464	2287	2939	128	548	548	757	838	110	50	34	0	0.633	0.661	0.797	0.789	2.622	0.485	0.629	32	228	100	1496	2888	-0.659	580	916	1149	1739	56613
2	16	10	DNAJC12	JHU06934	8580	3300	50	1421	1503	595	39	598	598	639	190	29	92	67	0	2235	2732	1888	69	546	546	742	644	86	92	67	0	0.487	0.414	0.422	0.404	2.838	0.245	0.402	12	104	100	2512	3091	-1.037	823	1689	905	2186	18033
2	17	10	OR6Y1	JHU06305	8730	3320	70	1231	1327	524	39	620	620	699	638	91	50	19	0	1364	1919	1889	98	571	571	745	657	88	53	34	0	0.77	0.524	0.843	0.916	3.505	0.227	0.424	32	217	100	1404	2055	-0.376	611	793	707	1348	42479
2	18	10	OR6Y1	JHU06305	8850	3310	50	1500	1843	780	42	581	581	633	202	31	100	100	0	1954	2715	1542	56	513	513	652	512	78	100	75	0	0.638	0.573	0.718	0.631	1.924	0.426	0.539	12	104	100	2360	3464	-0.649	919	1441	1262	2202	22120
2	19	10	LPGAT1	JHU07629	8990	3310	60	1159	1288	612	47	612	612	798	1274	159	22	0	0	1314	2041	1758	86	540	540	743	643	86	53	41	0	0.707	0.45	0.61	0.573	2.156	1.464	0.291	32	171	100	1321	2177	-0.501	547	774	676	1501	41203
2	20	10	LPGAT1	JHU07629	9120	3300	50	1645	1522	436	28	642	642	727	383	52	83	75	0	1930	2217	961	43	551	551	843	981	116	75	25	0	0.727	0.528	0.555	0.517	2.514	0.543	0.277	12	104	100	2382	2546	-0.459	1003	1379	880	1666	18259
2	21	10	KJ903518.1	JHU07625	9280	3300	70	975	1171	556	47	641	641	711	286	40	50	41	0	1013	1439	1152	80	574	574	875	1372	156	22	9	0	0.761	0.613	0.718	0.751	2.436	0.376	0.58	32	176	100	773	1395	-0.394	334	439	530	865	37472
2	22	10	KJ903518.1	JHU07625	9400	3320	90	806	1139	871	76	637	637	773	667	86	29	10	0	778	1600	1975	123	583	583	1264	4650	367	4	2	0	0.867	0.494	0.591	0.555	2.773	0.134	0.686	52	261	100	364	1519	-0.206	169	195	502	1017	59244
2	23	10	2016-09-02	JHU07584	9530	3320	80	767	1158	1204	103	668	668	813	738	90	25	8	0	851	1532	1965	128	629	629	1417	5022	354	2	2	0	0.446	0.543	0.694	0.773	5.272	0.506	0.743	52	224	100	321	1393	-1.165	99	222	490	903	60191
2	24	10	2016-09-02	JHU07584	9650	3330	80	888	1587	2148	135	701	701	841	976	116	21	10	0	783	2195	4498	204	677	677	992	1336	134	23	10	0	1.764	0.584	0.831	0.556	4.267	0.436	0.741	52	204	100	293	2404	0.819	187	106	886	1518	82505
2	25	10	EIF4ENIF1	JHU07606	9790	3300	60	911	1094	445	40	671	671	861	1052	122	6	0	0	1147	1313	822	62	643	643	994	1355	136	19	3	0	0.476	0.631	0.828	0.483	3.59	0.431	0.41	32	164	100	744	1093	-1.07	240	504	423	670	35009
2	26	10	EIF4ENIF1	JHU07606	9930	3310	60	1016	1160	604	52	635	635	1073	3015	280	0	0	0	1112	2146	3033	141	638	638	1191	3772	316	9	3	0	0.804	0.348	0.571	0.665	2.329	0.191	0.654	32	164	100	855	2033	-0.315	381	474	525	1508	37127
2	27	10	LIAS	JHU07628	10080	3310	60	1289	1337	804	60	674	674	981	2770	282	3	0	0	1351	1949	1686	86	626	626	1030	3426	332	13	0	0	0.848	0.501	0.667	0.679	1.996	0.446	0.73	32	172	100	1340	1986	-0.237	615	725	663	1323	42787
2	28	10	LIAS	JHU07628	10200	3310	40	1865	1834	279	15	632	632	654	140	21	100	100	0	1596	2281	1586	69	630	630	754	443	58	100	58	0	1.276	0.728	1.2	0.95	1.851	0.358	0.451	12	68	100	2199	2853	0.352	1233	966	1202	1651	22012
2	29	10	PPIP5K1	JHU07617	10340	3290	90	881	1440	1868	129	626	626	695	470	67	35	25	0	1147	2122	2271	107	619	619	856	968	113	40	23	0	0.483	0.542	0.586	0.521	3.254	0.693	0.723	52	247	100	783	2317	-1.05	255	528	814	1503	74872
2	30	10	PPIP5K1	JHU07617	10450	3300	110	705	1514	3809	251	652	652	697	248	35	33	26	0	707	1197	1109	92	640	640	863	835	96	25	11	0	0.791	1.548	0.844	0.792	3.414	0.85	0.593	80	377	100	120	1419	-0.338	53	67	862	557	121156
2	31	10	ND	JHU07664	10620	3310	60	1125	1092	406	37	661	661	702	198	28	63	56	0	1009	1272	976	76	644	644	834	688	82	31	16	0	1.271	0.686	0.649	0.603	3.572	0.199	0.249	32	138	100	829	1059	0.346	464	365	431	628	34930
2	32	10	ND	JHU07664	10730	3310	70	1063	1515	1376	90	630	630	683	189	27	59	50	0	1627	2508	2862	114	611	611	814	729	89	59	41	0	0.426	0.467	0.416	0.484	2.264	0.307	0.371	32	207	100	1449	2782	-1.23	433	1016	885	1897	48491
2	1	11	MYBPH	JHU07744	6560	3440	50	1498	1549	349	22	709	709	758	188	24	100	100	0	1516	2052	1079	52	675	675	821	500	60	92	42	0	0.938	0.61	0.792	0.725	2.072	0.368	0.357	12	88	100	1630	2217	-0.092	789	841	840	1377	18582
2	2	11	MYBPH	JHU07744	6670	3450	70	1370	1678	1209	72	693	693	739	230	31	69	59	0	1559	2964	4376	147	662	662	807	518	64	56	47	0	0.755	0.428	0.813	0.879	3.643	0.216	0.422	32	216	100	1574	3287	-0.406	677	897	985	2302	53703
2	3	11	NR_046216.1_frag	JHU07738	6840	3480	100	704	1373	2707	197	666	666	742	480	64	23	9	0	750	1623	3854	237	665	665	882	1029	116	19	8	0	0.447	0.738	0.653	0.659	2.879	0.571	0.757	80	288	100	123	1665	-1.161	38	85	707	958	109867
2	4	11	NR_046216.1_frag	JHU07738	6960	3450	80	809	965	526	54	667	667	810	735	90	17	2	0	992	1340	1112	82	666	666	1084	1625	149	12	6	0	0.436	0.442	0.794	0.645	3.453	0.329	0.452	52	211	100	468	972	-1.199	142	326	298	674	50180
2	5	11	TSTD2	JHU07693	7100	3440	100	731	1122	1101	98	660	660	780	601	77	21	11	0	805	1548	1981	127	688	688	1181	1601	135	15	6	0	0.607	0.537	0.866	0.71	3.569	0.458	0.642	80	298	100	188	1322	-0.721	71	117	462	860	89745
2	6	11	TSTD2	JHU07693	7250	3430	120	694	885	509	57	632	632	758	788	103	11	3	0	752	1372	1691	123	687	687	1233	2994	242	5	3	0	0.954	0.369	0.528	0.52	3.412	0.271	0.865	120	347	100	127	938	-0.068	62	65	253	685	106237
2	7	11	TIMM9	JHU07767	7380	3460	70	956	1086	609	56	618	618	786	1044	132	13	3	0	1069	1400	1079	77	656	656	1226	3768	307	3	0	0	0.818	0.629	0.844	0.558	3.395	0.305	0.511	32	167	100	751	1212	-0.289	338	413	468	744	34752
2	8	11	TIMM9	JHU07767	7500	3450	50	1281	1293	196	15	608	608	655	195	29	100	100	0	1265	1929	1519	78	620	620	814	747	91	33	25	0	1.043	0.523	1.028	0.758	2.098	1.885	0.658	12	101	100	1318	1994	0.061	673	645	685	1309	15512
2	9	11	SYT9	JHU07765	7640	3450	40	1613	1696	699	41	652	652	661	128	19	100	92	0	2242	2888	2165	74	659	659	737	356	48	92	83	0	0.607	0.468	0.603	0.593	1.826	0.353	0.764	12	68	100	2544	3273	-0.72	961	1583	1044	2229	20357
2	10	11	SYT9	JHU07765	7760	3450	50	1757	1698	266	15	609	609	642	165	25	100	100	0	1643	2006	881	43	565	565	693	425	61	92	75	0	1.065	0.756	1.018	0.88	1.558	0.5	0.57	12	104	100	2226	2530	0.091	1148	1078	1089	1441	20377
2	11	11	LINC00518	JHU07691	7900	3440	50	1287	1309	245	18	534	534	553	98	17	100	100	0	2023	2303	1122	48	469	469	571	429	75	100	83	0	0.485	0.423	0.46	0.472	1.801	0.304	0.526	12	104	100	2307	2609	-1.045	753	1554	775	1834	15706
2	12	11	LINC00518	JHU07691	8030	3450	80	901	1200	857	71	544	544	583	162	27	69	54	0	1023	1693	2495	147	493	493	627	510	81	50	31	0	0.674	0.547	0.789	0.751	2.613	0.298	0.573	52	279	100	887	1856	-0.57	357	530	656	1200	62416
2	13	11	FSCN3	JHU07705	8180	3460	80	708	860	388	45	570	570	597	189	31	48	35	0	727	1213	994	81	506	506	700	998	142	25	13	0	0.624	0.41	0.666	0.57	3.065	0.285	0.492	52	227	100	359	997	-0.679	138	221	290	707	44714
2	14	11	FSCN3	JHU07705	8310	3460	60	986	1057	427	40	572	572	719	997	138	13	0	0	1055	1431	1078	75	540	540	1057	3170	299	6	0	0	0.804	0.544	0.559	0.508	4.358	0.352	0.532	32	160	100	929	1376	-0.315	414	515	485	891	33836
2	15	11	IGLC2	JHU07717	8460	3460	70	1248	1209	418	34	618	618	642	160	24	78	69	0	1473	1671	1076	64	552	552	719	585	81	63	38	0	0.684	0.528	0.595	0.661	2.338	0.094	0.22	32	165	100	1551	1710	-0.548	630	921	591	1119	38687
2	16	11	IGLC2	JHU07717	8560	3460	80	810	972	416	42	599	599	647	295	45	42	33	0	670	1299	1540	118	519	519	715	1167	163	25	8	0	1.397	0.478	0.66	0.793	3.762	0.229	0.673	52	211	100	362	1153	0.483	211	151	373	780	50567
2	17	11	ARL17A	JHU08066	8720	3450	70	1165	1219	536	43	615	615	663	250	37	69	56	0	1217	1659	1487	89	542	542	735	753	102	41	22	0	0.815	0.541	0.696	0.642	3.988	0.294	0.455	32	196	100	1225	1721	-0.295	550	675	604	1117	39007
2	18	11	ARL17A	JHU08066	8840	3450	90	952	1148	1016	88	590	590	676	558	82	38	15	0	890	1593	2961	185	520	520	708	925	130	25	13	0	0.978	0.52	0.848	0.709	2.877	0.291	0.3	52	306	100	732	1631	-0.032	362	370	558	1073	59693
2	19	11	NXPH4	JHU08119	8980	3450	60	1079	1087	457	42	583	583	691	729	105	25	3	0	1115	1236	735	59	514	514	706	1100	155	28	6	0	0.825	0.698	0.835	0.725	2.245	0.477	0.554	32	170	100	1097	1226	-0.277	496	601	504	722	34792
2	20	11	NXPH4	JHU08119	9140	3470	100	680	966	854	88	624	624	663	215	32	40	28	0	616	1108	1085	97	552	552	716	604	84	30	18	0	0.875	0.615	0.583	0.589	2.872	0.585	0.556	80	400	100	120	898	-0.193	56	64	342	556	77305
2	21	11	CD79B	JHU08080	9260	3450	50	1843	1909	538	28	635	635	705	356	50	100	92	0	1919	2262	1132	50	600	600	769	953	123	83	17	0	0.916	0.767	0.809	0.823	1.673	1.18	0.76	12	94	100	2527	2936	-0.127	1208	1319	1274	1662	22912
2	22	11	CD79B	JHU08080	9390	3460	50	1546	1560	287	18	654	654	699	165	23	100	100	0	2731	2694	1267	47	603	603	710	387	54	100	67	0	0.419	0.433	0.473	0.522	1.895	0.2	0.572	12	92	100	3020	2997	-1.254	892	2128	906	2091	18719
2	23	11	CCDC185	JHU08074	9540	3450	50	1406	1361	219	16	655	655	684	132	19	100	100	0	1577	1839	798	43	614	614	714	521	72	83	50	0	0.78	0.576	0.612	0.667	1.983	0.45	0.414	12	104	100	1714	1931	-0.359	751	963	706	1225	16334
2	24	11	CCDC185	JHU08074	9660	3440	40	1393	2070	2087	100	683	683	752	315	41	100	58	0	1365	1685	901	53	679	679	989	1678	169	8	8	0	1.035	1.379	0.943	1.018	1.747	0.793	0.69	12	57	100	1396	2393	0.05	710	686	1387	1006	24845
2	25	11	RASSF4	JHU08131	9820	3460	70	1433	1752	1452	82	691	691	810	871	107	41	19	0	1387	2795	4300	153	650	650	1019	1276	125	31	25	0	1.007	0.495	0.743	0.793	2.979	0.308	0.668	32	200	100	1479	3206	0.01	742	737	1061	2145	56067
2	26	11	RASSF4	JHU08131	9930	3460	60	1145	1261	720	57	650	650	727	342	47	56	25	0	1238	1750	1341	76	649	649	1190	2379	199	9	3	0	0.84	0.555	0.539	0.5	2.282	0.403	0.441	32	158	100	1084	1712	-0.251	495	589	611	1101	40350
2	27	11	ND	JHU08109	10090	3460	70	1105	1242	553	44	659	659	818	1496	182	3	0	0	1364	1627	1169	71	622	622	951	2274	239	13	3	0	0.601	0.58	0.784	0.611	3.202	0.435	0.544	32	208	100	1188	1588	-0.734	446	742	583	1005	39748
2	28	11	ND	JHU08109	10210	3450	70	1320	1232	470	38	702	702	977	1851	189	3	0	0	1496	2132	2513	117	658	658	1228	3283	267	9	6	0	0.737	0.36	0.466	0.525	3.372	0.542	0.905	32	214	100	1456	2004	-0.439	618	838	530	1474	39415
2	29	11	NHLRC2	JHU08113	10350	3460	70	1157	1396	1021	73	677	677	736	264	35	66	47	0	1465	2818	3750	133	657	657	921	1099	119	38	25	0	0.594	0.333	0.414	0.411	2.693	0.24	0.762	32	206	100	1288	2880	-0.751	480	808	719	2161	44684
2	30	11	NHLRC2	JHU08113	10460	3450	50	1268	1396	367	26	651	651	702	211	30	100	92	0	1477	1559	480	30	648	648	984	1340	136	25	0	0	0.744	0.818	0.891	0.867	1.681	1.142	0.712	12	100	100	1446	1656	-0.426	617	829	745	911	16755
2	31	11	PLIN1	JHU08122	10630	3460	40	1755	1789	344	19	646	646	721	338	46	100	92	0	2418	2888	1594	55	669	669	929	858	92	75	58	0	0.634	0.515	0.81	0.667	2.032	0.334	0.596	12	68	100	2858	3362	-0.657	1109	1749	1143	2219	21471
2	32	11	PLIN1	JHU08122	10750	3450	50	1772	1686	398	23	666	666	683	153	22	100	100	0	1835	2125	802	37	645	645	770	572	74	100	58	0	0.929	0.689	0.776	0.71	1.759	0.288	0.843	12	104	100	2296	2500	-0.106	1106	1190	1020	1480	20230
2	1	12	LMX1B	JHU08485	6580	3590	100	858	1223	2280	186	689	689	805	862	107	5	3	0	832	1818	4305	236	640	640	948	1978	208	13	5	0	0.88	0.453	0.747	0.695	4.025	0.485	0.893	80	396	100	361	1712	-0.184	169	192	534	1178	97844
2	2	12	LMX1B	JHU08485	6690	3580	50	1589	1850	999	54	643	643	657	128	19	100	100	0	1767	1838	739	40	590	590	672	336	50	100	58	0	0.804	0.967	1.135	0.966	1.749	0.756	0.419	12	85	100	2123	2455	-0.315	946	1177	1207	1248	22194
2	3	12	KJ902887.1_frag	JHU08536	6850	3580	100	785	1198	1313	109	669	669	817	839	102	16	6	0	911	1949	3077	157	678	678	1098	2168	197	16	5	0	0.498	0.416	0.531	0.448	4.147	0.531	0.68	80	292	100	349	1800	-1.006	116	233	529	1271	95801
2	4	12	KJ902887.1_frag	JHU08536	6950	3590	70	1100	1229	668	54	653	653	832	910	109	22	6	0	1194	1533	1094	71	700	700	1339	2870	214	6	0	0	0.905	0.691	0.807	0.69	2.343	0.357	0.913	32	162	100	941	1409	-0.144	447	494	576	833	39337
2	5	12	ZNF157	JHU08540	7100	3590	60	1146	1131	420	37	667	667	718	281	39	53	44	0	1146	1197	535	44	703	703	1131	1532	135	3	0	0	1.081	0.939	1.048	0.937	2.438	0.202	0.548	32	170	100	922	958	0.113	479	443	464	494	36176
2	6	12	ZNF157	JHU08540	7250	3590	80	865	1017	522	51	642	642	770	953	123	13	2	0	1265	1634	1481	90	716	716	1290	3543	274	4	2	0	0.406	0.408	0.557	0.667	2.413	0.315	0.666	52	206	100	772	1293	-1.3	223	549	375	918	52875
2	7	12	LUC7L2	JHU08486	7370	3580	70	985	1371	1638	119	658	658	817	1041	127	6	6	0	1077	1782	2944	165	716	716	1361	3814	280	6	3	0	0.906	0.669	0.798	0.671	3.362	0.508	0.775	32	166	100	688	1779	-0.143	327	361	713	1066	43884
2	8	12	LUC7L2	JHU08486	7510	3600	60	1022	1148	642	55	645	645	755	552	73	41	6	0	2199	2842	3463	121	662	662	1037	1460	140	53	16	0	0.245	0.231	0.387	0.305	3.34	0.684	0.761	32	146	100	1914	2683	-2.027	377	1537	503	2180	36723
2	9	12	LINC01587	JHU08457	7630	3590	60	1074	1688	2530	149	614	614	684	413	60	53	25	0	1174	2301	4663	202	601	601	786	878	111	34	22	0	0.803	0.632	0.929	0.882	2.383	0.499	0.918	32	166	100	1033	2774	-0.317	460	573	1074	1700	54030
2	10	12	LINC01587	JHU08457	7770	3580	70	973	1119	589	52	641	641	683	283	41	53	38	0	917	1210	933	77	575	575	731	664	90	34	13	0	0.971	0.753	1.058	0.903	3.563	0.54	0.774	32	225	100	674	1113	-0.043	332	342	478	635	35812
2	11	12	AZI2	JHU08453	7910	3590	50	1625	1719	503	29	645	645	677	188	27	100	100	0	1831	1962	846	43	588	588	717	434	60	100	67	0	0.788	0.782	0.871	0.844	1.744	0.6	0.977	12	99	100	2223	2448	-0.343	980	1243	1074	1374	20629
2	12	12	AZI2	JHU08453	8030	3600	80	883	1046	420	40	635	635	681	221	32	54	38	0	999	1393	1077	77	605	605	830	944	113	23	12	0	0.629	0.522	0.687	0.636	2.581	0.26	0.537	52	223	100	642	1199	-0.668	248	394	411	788	54401
2	13	12	ZKSCAN8	JHU08541	8170	3600	90	697	841	330	39	619	619	652	156	23	35	33	0	869	1204	796	66	608	608	773	568	73	33	19	0	0.299	0.372	0.511	0.562	4.625	0.237	0.535	52	282	100	339	818	-1.743	78	261	222	596	43747
2	14	12	ZKSCAN8	JHU08541	8300	3580	50	1103	1338	838	62	589	589	628	174	27	92	67	0	1605	2059	1407	68	572	572	702	543	77	75	42	0	0.498	0.504	0.519	0.454	1.904	0.53	0.867	12	104	100	1547	2236	-1.007	514	1033	749	1487	16055
2	15	12	FSIP1	JHU07906	8440	3590	50	1305	1358	292	21	626	626	664	168	25	92	92	0	1441	1745	852	48	628	628	813	736	90	50	25	0	0.835	0.655	0.996	0.757	1.726	0.45	0.651	12	81	100	1492	1849	-0.26	679	813	732	1117	16298
2	16	12	FSIP1	JHU07906	8540	3570	100	747	890	381	42	640	640	716	323	45	29	15	0	795	1245	1329	106	616	616	955	1275	133	15	6	0	0.598	0.397	0.738	0.645	3.295	0.192	0.509	80	339	100	286	879	-0.742	107	179	250	629	71161
2	17	12	OCEL1	JHU08893	8730	3600	40	1727	1910	693	36	640	640	740	460	62	100	67	0	1915	2395	1188	49	632	632	1045	1302	124	50	25	0	0.847	0.72	0.936	0.808	1.828	0.467	0.558	12	68	100	2370	3033	-0.239	1087	1283	1270	1763	22918
2	18	12	OCEL1	JHU08893	8850	3590	40	1250	1296	209	16	602	602	659	185	28	100	100	0	1230	1663	897	53	526	526	743	748	100	50	25	0	0.92	0.61	0.819	0.753	1.629	0.345	0.629	12	68	100	1352	1831	-0.12	648	704	694	1137	15557
2	19	12	ASCC2	JHU08834	9000	3590	50	1389	1401	202	14	638	638	689	277	40	100	83	0	1534	1830	712	38	593	593	756	869	114	67	25	0	0.798	0.617	0.639	0.677	1.576	0.359	0.79	12	104	100	1692	2000	-0.325	751	941	763	1237	16811
2	20	12	ASCC2	JHU08834	9130	3590	60	959	1104	506	45	663	663	708	211	29	56	44	0	1232	1395	713	51	611	611	804	622	77	50	25	0	0.477	0.563	0.603	0.65	1.78	0.585	0.743	32	147	100	917	1225	-1.069	296	621	441	784	35341
2	21	12	ICAM4	JHU08865	9280	3590	60	982	1175	544	46	691	691	770	370	48	44	34	0	1317	1617	1195	73	639	639	914	960	105	31	19	0	0.429	0.495	0.618	0.615	2.614	0.409	0.793	32	148	100	969	1462	-1.22	291	678	484	978	37604
2	22	12	ICAM4	JHU08865	9390	3570	90	1030	1247	682	54	679	679	723	268	37	54	42	0	1161	1939	2297	118	638	638	787	652	82	48	35	0	0.671	0.437	0.673	0.619	2.318	0.135	0.463	52	297	100	874	1869	-0.575	351	523	568	1301	64869
2	23	12	RET	JHU08904	9530	3600	60	1295	1682	2078	123	706	706	730	177	24	63	59	0	1065	1817	2502	137	625	625	781	532	68	44	25	0	1.339	0.819	1.008	0.951	1.921	0.835	0.873	32	159	100	1029	2168	0.421	589	440	976	1192	53813
2	24	12	RET	JHU08904	9660	3560	100	878	1941	4376	225	645	645	688	197	28	54	45	0	804	2256	5843	258	587	587	719	531	73	39	25	0	1.074	0.777	0.822	1.063	3.392	0.738	0.954	80	401	100	450	2965	0.103	233	217	1296	1669	155299
2	25	12	ICAM4	JHU08865	9810	3590	70	1046	1131	442	39	644	644	671	144	21	69	59	0	1178	1491	995	66	593	593	668	321	48	66	47	0	0.687	0.542	0.695	0.64	2.73	0.495	0.879	32	197	100	987	1385	-0.541	402	585	487	898	36184
2	26	12	ICAM4	JHU08865	9930	3600	60	1028	1452	1367	94	642	642	682	165	24	81	56	0	1381	1710	2191	128	588	588	757	565	74	59	25	0	0.487	0.722	0.776	0.865	2.565	0.62	0.871	32	138	100	1179	1932	-1.039	386	793	810	1122	46479
2	27	12	MAP4	JHU08885	10080	3590	60	1013	1467	1478	100	701	701	746	199	26	72	34	0	1023	2160	3056	141	608	608	837	761	90	41	25	0	0.752	0.494	0.622	0.674	2.134	0.458	0.87	32	158	100	727	2318	-0.412	312	415	766	1552	46954
2	28	12	MAP4	JHU08885	10200	3600	60	1055	1683	2407	143	720	720	751	181	24	66	47	0	1612	2489	3445	138	613	613	816	944	115	50	28	0	0.335	0.513	0.503	0.523	2.931	0.642	0.826	32	162	100	1334	2839	-1.576	335	999	963	1876	53857
2	29	12	CAMKMT	JHU08841	10340	3590	70	1313	1436	849	59	703	703	793	416	52	63	34	0	1366	1676	1239	73	651	651	919	1329	144	28	6	0	0.853	0.715	0.798	0.711	1.579	0.315	0.391	32	215	100	1325	1758	-0.229	610	715	733	1025	45948
2	30	12	CAMKMT	JHU08841	10470	3590	50	1825	1887	439	23	647	647	884	1229	139	33	0	0	2484	3100	1754	56	599	599	1297	3763	290	17	0	0	0.625	0.496	0.611	0.577	1.59	0.4	0.688	12	104	100	3063	3741	-0.678	1178	1885	1240	2501	22638
2	31	12	GYS1	JHU08863	10610	3600	50	1582	1553	192	12	641	641	690	204	29	100	100	0	1374	1391	262	18	641	641	847	816	96	25	0	0	1.284	1.216	1.324	1.259	1.401	0.098	0.176	12	92	100	1674	1662	0.36	941	733	912	750	18637
2	32	12	GYS1	JHU08863	10720	3610	80	1115	1193	622	52	674	674	728	250	34	56	46	0	887	1676	1744	104	654	654	866	793	91	37	21	0	1.893	0.508	0.661	0.776	2.729	0.425	0.93	52	257	100	674	1541	0.92	441	233	519	1022	62025
2	1	13	SAV1	JHU09295	6580	3740	80	895	1342	1739	129	715	715	891	905	101	17	4	0	1151	2047	3861	188	691	691	1424	3766	264	8	2	0	0.391	0.462	0.6	0.514	3.189	0.247	0.711	52	218	100	640	1983	-1.354	180	460	627	1356	69780
2	2	13	SAV1	JHU09295	6680	3740	60	1181	1925	4264	221	667	667	923	1478	160	6	3	0	1147	2769	7859	283	646	646	1255	3339	266	6	3	0	1.026	0.593	0.863	0.88	2.119	0.543	0.986	32	128	100	1015	3381	0.037	514	501	1258	2123	61614
2	3	13	IL1R2	JHU09264	6830	3730	40	1508	1843	733	39	704	704	867	1010	116	33	17	0	2191	3465	3537	102	662	662	841	741	88	100	50	0	0.526	0.406	0.589	0.556	1.785	0.241	0.624	12	68	100	2333	3942	-0.927	804	1529	1139	2803	22115
2	4	13	IL1R2	JHU09264	6940	3730	60	1081	1513	1823	120	647	647	885	1125	127	19	3	0	1238	2442	4660	190	666	666	1282	2890	225	9	3	0	0.759	0.488	0.779	0.677	2.685	0.421	0.632	32	154	100	1006	2642	-0.398	434	572	866	1776	48428
2	5	13	CCDC74A	JHU09241	7100	3730	60	965	1273	974	76	695	695	732	255	34	50	41	0	1048	1748	1967	112	692	692	967	1248	129	25	13	0	0.758	0.547	0.734	0.728	3.773	0.373	0.717	32	170	100	626	1634	-0.399	270	356	578	1056	40741
2	6	13	CCDC74A	JHU09241	7260	3720	90	713	935	521	55	654	654	702	199	28	40	31	0	882	1225	819	66	660	660	875	710	81	25	15	0	0.266	0.497	0.412	0.477	3.843	0.322	0.534	52	266	100	281	846	-1.912	59	222	281	565	48597
2	7	13	ACBD4	JHU09219	7370	3710	80	784	1075	760	70	685	685	747	222	29	46	35	0	1050	1483	1536	103	677	677	987	969	98	27	13	0	0.265	0.484	0.675	0.565	2.802	0.36	0.57	52	197	100	472	1196	-1.914	99	373	390	806	55898
2	8	13	ACBD4	JHU09219	7500	3720	80	780	952	411	43	641	641	725	400	55	31	17	0	956	1238	857	69	641	641	889	975	109	21	10	0	0.441	0.521	0.567	0.612	2.581	0.479	0.715	52	235	100	454	908	-1.18	139	315	311	597	49499
2	9	13	KLHL25	JHU09268	7640	3730	70	1151	2509	6352	253	629	629	677	209	30	66	56	0	1058	2793	6166	220	632	632	810	701	86	41	28	0	1.225	0.87	0.842	0.852	3.139	0.988	0.924	32	165	100	948	4041	0.293	522	426	1880	2161	80302
2	10	13	KLHL25	JHU09268	7740	3740	100	758	1099	957	87	673	673	699	162	23	38	31	0	814	1410	1513	107	645	645	829	862	103	23	11	0	0.503	0.557	0.629	0.572	3.34	0.303	0.427	80	385	100	254	1191	-0.991	85	169	426	765	87881
2	11	13	MRPL43	JHU09272	7920	3730	50	1405	1482	327	22	636	636	667	151	22	100	100	0	1633	1804	711	39	637	637	726	436	60	83	50	0	0.772	0.725	0.912	0.807	1.868	0.433	0.437	12	100	100	1765	2013	-0.373	769	996	846	1167	17786
2	12	13	MRPL43	JHU09272	8030	3720	60	1228	1154	426	36	662	662	700	207	29	63	59	0	1135	1330	865	65	667	667	920	1067	115	22	6	0	1.209	0.742	0.946	0.924	2.068	0.318	0.459	32	147	100	1034	1155	0.274	566	468	492	663	36937
2	13	13	AIFM3	JHU09220	8170	3730	40	1165	1351	412	30	598	598	604	110	18	100	100	0	1846	1865	765	41	621	621	720	505	70	75	58	0	0.463	0.605	0.723	0.651	1.658	0.434	0.605	12	68	100	1792	1997	-1.111	567	1225	753	1244	16209
2	14	13	AIFM3	JHU09220	8300	3720	70	918	1162	606	52	649	649	2200	8739	397	0	0	0	1794	2063	1560	75	691	691	2358	8783	372	0	0	0	0.244	0.374	0.418	0.419	2.137	0.426	0.354	32	228	100	1372	1885	-2.036	269	1103	513	1372	37179
2	15	13	PRAMEF1	JHU09286	8450	3730	40	1274	1348	226	16	698	698	733	282	38	100	58	0	1429	2502	2170	86	693	693	787	345	43	75	50	0	0.783	0.359	0.798	0.656	2.667	0.186	0.536	12	64	100	1312	2459	-0.354	576	736	650	1809	16170
2	16	13	PRAMEF1	JHU09286	8570	3750	100	732	925	470	50	652	652	723	285	39	33	23	0	803	1688	2506	148	650	650	886	816	92	25	16	0	0.523	0.263	0.611	0.701	3.581	0.207	0.303	80	366	100	233	1311	-0.935	80	153	273	1038	74010
2	17	13	LRRC32	JHU09654	8750	3730	100	679	858	361	42	636	636	729	483	66	28	4	0	760	1292	1535	118	615	615	937	1131	120	14	6	0	0.297	0.328	0.681	0.569	3.69	0.228	0.48	80	328	100	188	899	-1.754	43	145	222	677	68613
2	18	13	LRRC32	JHU09654	8840	3710	80	913	1145	796	69	646	646	855	1113	130	8	4	0	805	1274	1276	100	622	622	1038	1854	178	10	4	0	1.459	0.765	0.995	1.045	2.502	0.506	0.646	52	228	100	450	1151	0.545	267	183	499	652	59562
2	19	13	RAB26	JHU09665	8990	3740	50	1832	1981	687	34	656	656	701	230	32	92	92	0	2095	2893	1783	61	586	586	709	519	73	92	67	0	0.779	0.574	0.71	0.7	1.766	0.465	0.745	12	104	100	2685	3632	-0.36	1176	1509	1325	2307	23776
2	20	13	RAB26	JHU09665	9110	3730	50	1377	1424	330	23	650	650	677	153	22	100	100	0	1351	1823	1398	76	586	586	696	347	49	100	67	0	0.95	0.626	0.783	0.78	1.542	0.41	0.737	12	104	100	1492	2011	-0.074	727	765	774	1237	17087
2	21	13	HMGN2	JHU09642	9260	3730	50	1742	2975	2901	97	679	679	767	523	68	100	50	0	2606	3525	3412	96	656	656	986	1463	148	67	25	0	0.545	0.8	0.989	0.86	1.952	0.54	0.794	12	104	100	3013	5165	-0.875	1063	1950	2296	2869	35699
2	22	13	HMGN2	JHU09642	9390	3750	70	1103	2514	3696	147	636	636	681	219	32	72	56	0	1479	6626	14234	214	602	602	769	635	82	50	47	0	0.532	0.312	0.501	0.583	2.983	0.258	0.982	32	183	100	1344	7902	-0.909	467	877	1878	6024	80460
2	23	13	RHOB	JHU09670	9550	3780	110	785	1161	1745	150	661	661	741	765	103	13	6	0	757	1692	3279	193	593	593	807	1431	177	18	9	0	0.756	0.455	0.728	0.722	3.665	0.499	0.83	80	380	100	288	1599	-0.403	124	164	500	1099	92906
2	24	13	RHOB	JHU09670	9660	3740	50	1457	1543	282	18	651	651	689	160	23	100	100	0	1598	2134	1205	56	608	608	699	444	63	100	58	0	0.814	0.585	0.739	0.708	1.724	0.341	0.976	12	92	100	1796	2418	-0.297	806	990	892	1526	18518
2	25	13	BOD1	JHU09627	9800	3740	60	1055	1176	738	62	688	688	748	256	34	63	34	0	1108	1559	1221	78	619	619	795	563	70	44	31	0	0.751	0.519	0.689	0.758	3.063	0.145	0.727	32	95	100	856	1428	-0.414	367	489	488	940	37630
2	26	13	BOD1	JHU09627	9910	3720	100	883	1459	1715	117	672	672	725	283	39	44	29	0	900	2083	3294	158	591	591	837	1016	121	23	16	0	0.683	0.527	0.843	0.82	3.309	0.447	0.587	80	243	100	520	2279	-0.55	211	309	787	1492	116689
2	27	13	TIMM23	JHU09684	10060	3740	100	732	1027	1358	132	658	658	708	237	33	34	19	0	618	859	646	75	580	580	759	889	117	10	6	0	1.947	1.323	0.831	0.885	3.384	0.884	0.242	80	335	100	112	648	0.962	74	38	369	279	82197
2	28	13	TIMM23	JHU09684	10190	3730	60	1198	1223	472	38	637	637	749	1014	135	19	0	0	1069	1294	842	65	566	566	1010	4127	408	0	0	0	1.115	0.805	1	0.817	2.38	0.245	0.94	32	152	100	1064	1314	0.157	561	503	586	728	39132
2	29	13	C16orf45	JHU09612	10360	3730	70	1283	1767	2460	139	687	687	752	299	39	59	50	0	1345	2670	3963	148	588	588	852	1209	141	41	16	0	0.787	0.519	0.658	0.602	2.343	0.592	0.574	32	217	100	1353	3162	-0.345	596	757	1080	2082	56530
2	30	13	C16orf45	JHU09612	10470	3740	40	1582	1703	483	28	680	680	715	189	26	100	100	0	1884	2448	1426	58	579	579	771	860	111	67	33	0	0.691	0.547	0.698	0.652	1.781	0.375	0.578	12	68	100	2207	2892	-0.533	902	1305	1023	1869	20435
2	31	13	FAM53A	JHU09628	10620	3740	50	1496	1522	206	13	633	633	670	157	23	100	100	0	1374	2145	1506	70	538	538	665	443	66	100	42	0	1.032	0.553	0.908	0.729	1.887	0.308	0.602	12	104	100	1699	2496	0.046	863	836	889	1607	18260
2	32	13	FAM53A	JHU09628	10750	3730	90	1135	1419	1738	122	720	720	1017	2231	219	4	2	0	1099	1623	1657	102	614	614	1145	3034	264	8	2	0	0.856	0.693	0.709	0.565	3.074	0.521	0.687	52	315	100	900	1708	-0.225	415	485	699	1009	73778
2	1	14	CC2D1A	JHU09991	6560	3870	60	1304	1424	702	49	712	712	867	687	79	47	19	0	1488	2272	2053	90	676	676	1550	4527	292	9	0	0	0.729	0.446	0.569	0.496	2.354	0.289	0.695	32	141	100	1404	2308	-0.456	592	812	712	1596	45554
2	2	14	CC2D1A	JHU09991	6680	3870	90	905	1072	521	48	713	713	803	488	60	27	12	0	894	1257	1245	99	664	664	1182	3330	281	4	2	0	0.835	0.605	0.797	0.807	2.671	0.165	0.539	52	257	100	422	952	-0.261	192	230	359	593	55759
2	3	14	SULT2B1	JHU10060	6850	3890	80	1034	1065	391	36	716	716	755	215	28	54	33	0	1012	1469	1408	95	659	659	871	698	80	33	15	0	0.901	0.431	0.595	0.666	2.342	0.449	0.74	52	184	100	671	1159	-0.151	318	353	349	810	55355
2	4	14	SULT2B1	JHU10060	6940	3860	90	826	999	506	50	655	655	884	2647	299	0	0	0	846	1651	1748	105	649	649	1065	4178	392	4	2	0	0.868	0.343	0.47	0.395	2.368	0.46	0.449	52	215	100	368	1346	-0.204	171	197	344	1002	51927
2	5	14	ND	JHU09992	7100	3870	80	892	1112	549	49	658	658	855	2393	279	2	0	0	1069	1473	1207	81	637	637	1067	3844	360	2	0	0	0.542	0.543	0.688	0.744	3.155	0.404	0.703	52	264	100	666	1290	-0.885	234	432	454	836	57800
2	6	14	ND	JHU09992	7220	3860	50	1262	1801	1388	77	609	609	624	130	20	100	92	0	1474	2044	1699	83	572	572	715	715	100	58	33	0	0.724	0.81	0.772	0.796	1.504	0.804	0.889	12	99	100	1555	2664	-0.466	653	902	1192	1472	21616
2	7	14	THAP7	JHU10064	7390	3890	100	757	973	510	52	653	653	1158	4262	368	0	0	0	721	1296	1473	113	619	619	1465	5545	378	1	0	0	1.02	0.473	0.656	0.584	3.105	0.693	0.828	80	313	100	206	997	0.028	104	102	320	677	77843
2	8	14	THAP7	JHU10064	7520	3900	100	640	816	523	64	625	625	1147	4416	385	0	0	0	612	863	642	74	604	604	1446	5726	395	0	0	0	1.875	0.737	0.732	0.73	3.157	0.831	0.926	80	292	100	23	450	0.907	15	8	191	259	65251
2	9	14	ND	JHU09990	7650	3920	80	643	699	194	27	660	660	681	139	20	15	8	0	640	835	625	74	610	610	780	481	61	17	8	0	-0.567	0.173	0.657	0.518	2.916	0.219	0.447	52	164	100	13	264	Error	-17	30	39	225	36323
2	10	14	ND	JHU09990	7780	3890	100	657	716	228	31	667	667	693	159	22	16	10	0	641	814	582	71	624	624	853	978	114	6	5	0	-0.588	0.258	0.713	0.757	3.659	0.282	0.791	80	276	100	7	239	Error	-10	17	49	190	57309
2	11	14	COPS5	JHU09998	7910	3870	60	1044	1150	402	34	665	665	702	200	28	72	47	0	1105	1348	759	56	620	620	817	782	95	38	16	0	0.781	0.666	0.794	0.73	2.433	0.287	0.485	32	131	100	864	1213	-0.356	379	485	485	728	36809
2	12	14	COPS5	JHU09998	8040	3910	130	706	1103	2375	215	654	654	694	238	34	27	15	0	670	1372	2950	215	621	621	780	651	83	21	11	0	1.061	0.598	0.644	0.582	3.663	0.628	0.739	120	496	100	101	1200	0.086	52	49	449	751	132331
2	13	14	RPUSD2	JHU10054	8180	3880	60	1400	5869	10619	180	659	659	722	234	32	72	63	0	1441	6098	10601	173	673	673	956	1039	108	38	25	0	0.965	0.96	1.014	0.963	2.2	0.992	0.966	32	154	100	1509	10635	-0.052	741	768	5210	5425	187805
2	14	14	RPUSD2	JHU10054	8310	3860	70	1168	1488	1419	95	641	641	748	629	84	38	19	0	1125	1819	1945	106	612	612	960	1306	136	28	13	0	1.027	0.702	0.812	1.112	2.748	0.591	0.628	32	223	100	1040	2054	0.039	527	513	847	1207	47610
2	15	14	STOML2	JHU10058	8450	3870	50	2007	3469	5253	151	661	661	713	222	31	100	100	0	3509	6225	9192	147	677	677	825	535	64	92	75	0	0.475	0.506	0.576	0.553	1.718	0.582	0.819	12	100	100	4178	8356	-1.073	1346	2832	2808	5548	41626
2	16	14	STOML2	JHU10058	8560	3870	60	1118	1062	418	39	670	670	701	195	27	59	53	0	933	1248	1031	82	640	640	785	683	87	25	16	0	1.529	0.645	1.014	0.941	2.238	0.345	0.544	32	137	100	741	1000	0.613	448	293	392	608	33973
2	17	14	RABL6	JHU10378	8710	3870	70	1229	1473	1115	75	637	637	681	243	35	72	59	0	1319	1903	1590	83	607	607	802	696	86	56	31	0	0.831	0.645	0.601	0.658	1.706	0.616	0.765	32	211	100	1304	2132	-0.266	592	712	836	1296	47146
2	18	14	RABL6	JHU10378	8830	3870	50	1503	2213	2092	94	667	667	792	692	87	67	17	0	1391	2332	2443	104	630	630	920	1286	139	33	8	0	1.099	0.908	1.118	1.004	1.678	0.758	0.812	12	104	100	1597	3248	0.136	836	761	1546	1702	26554
2	19	14	WDR3	JHU10457	8990	3880	40	1606	1779	548	30	686	686	704	144	20	100	100	0	1618	2065	1065	51	634	634	753	572	75	83	33	0	0.935	0.764	0.862	0.876	1.501	0.496	0.732	12	68	100	1904	2524	-0.097	920	984	1093	1431	21343
2	20	14	WDR3	JHU10457	9110	3870	50	1397	1448	321	22	664	664	688	144	20	100	100	0	1147	1521	1122	73	557	557	693	594	85	50	17	0	1.242	0.813	1.248	1.095	1.648	0.404	0.607	12	104	100	1323	1748	0.313	733	590	784	964	17377
2	21	14	NAPRT	JHU10418	9270	3860	80	783	992	436	43	664	664	730	415	56	33	17	0	738	1051	760	72	583	583	820	1112	135	12	8	0	0.768	0.701	0.943	0.832	2.817	0.39	0.464	52	198	100	274	796	-0.381	119	155	328	468	51605
2	22	14	NAPRT	JHU10418	9370	3850	80	931	1726	3010	174	687	687	727	220	30	50	42	0	905	1943	3673	189	612	612	776	653	84	37	15	0	0.833	0.781	0.817	0.708	2.719	0.746	0.949	52	177	100	537	2370	-0.264	244	293	1039	1331	89730
2	23	14	C16orf87	JHU10408	9510	3900	100	693	876	390	44	699	699	721	166	23	31	24	0	616	1012	996	98	593	593	692	463	66	21	15	0	-0.261	0.422	0.692	0.763	3.495	0.274	0.574	80	270	100	17	596	Error	-6	23	177	419	70093
2	24	14	C16orf87	JHU10408	9660	3870	50	1621	1629	151	9	663	663	883	1434	162	0	0	0	1306	1868	1094	58	574	574	990	2586	261	25	0	0	1.309	0.747	1.192	0.97	1.845	0.475	0.612	12	104	100	1690	2260	0.388	958	732	966	1294	19548
2	25	14	SCOC	JHU10437	9810	3850	130	689	929	826	88	675	675	753	696	92	15	3	0	635	996	1250	125	581	581	763	1285	168	10	3	0	0.259	0.612	0.652	0.629	3.546	0.547	0.887	120	475	100	68	669	-1.948	14	54	254	415	111421
2	26	14	SCOC	JHU10437	9920	3880	60	1292	2050	3195	155	681	681	710	132	18	81	72	0	1312	2552	3938	154	564	564	660	376	56	59	50	0	0.817	0.689	0.81	0.707	1.988	0.788	0.934	32	122	100	1359	3357	-0.292	611	748	1369	1988	65600
2	27	14	PGM2L1	JHU10429	10070	3880	60	1348	1383	536	38	724	724	738	141	19	84	75	0	1283	1376	766	55	575	575	686	411	59	66	38	0	0.881	0.823	0.852	0.982	1.919	0.614	0.721	32	132	100	1332	1460	-0.182	624	708	659	801	44246
2	28	14	PGM2L1	JHU10429	10190	3890	80	921	1139	1069	93	729	729	814	796	97	13	2	0	939	1618	2628	162	602	602	973	3224	331	6	2	0	0.57	0.404	0.581	0.633	2.575	0.392	0.895	52	256	100	529	1426	-0.812	192	337	410	1016	59226
2	29	14	TRIM35	JHU10455	10340	3880	60	1314	1332	528	39	687	687	814	631	77	50	13	0	1153	1802	1445	80	569	569	855	1618	189	31	13	0	1.074	0.523	0.649	0.682	1.966	0.552	0.768	32	176	100	1211	1878	0.102	627	584	645	1233	42635
2	30	14	TRIM35	JHU10455	10470	3880	50	1554	1570	167	10	677	677	760	355	46	100	83	0	1418	1912	1073	56	569	569	848	920	108	50	33	0	1.033	0.665	0.948	0.874	2.041	0.333	0.598	12	104	100	1726	2236	0.047	877	849	893	1343	18839
2	31	14	OR51I2	JHU10424	10620	3870	50	1750	1756	357	20	672	672	742	347	46	100	92	0	1781	2341	1297	55	531	531	619	341	55	100	75	0	0.862	0.599	0.855	0.727	1.724	0.525	0.716	12	104	100	2328	2894	-0.214	1078	1250	1084	1810	21070
2	32	14	OR51I2	JHU10424	10740	3870	50	1616	1656	468	28	737	737	829	391	47	83	58	0	1351	1605	604	37	590	590	759	561	73	83	25	0	1.155	0.905	0.888	0.895	1.692	0.393	0.603	12	104	100	1640	1934	0.208	879	761	919	1015	19875
2	1	15	ZNF710	JHU10827	6550	4000	60	1389	1516	947	62	703	703	750	178	23	72	59	0	1157	1660	1480	89	657	657	854	735	86	44	25	0	1.372	0.811	0.833	0.89	3.17	0.452	0.583	32	153	100	1186	1816	0.456	686	500	813	1003	48510
2	2	15	ZNF710	JHU10827	6690	4030	120	721	1029	1027	99	708	708	769	485	63	20	10	0	787	1592	2305	144	650	650	829	635	76	28	19	0	0.095	0.341	0.59	0.49	3.48	0.407	0.494	120	402	100	150	1263	-3.398	13	137	321	942	123535
2	3	15	METAP1D	JHU10792	6850	4020	110	795	926	350	37	745	745	824	715	86	11	0	0	779	1065	746	70	654	654	854	672	78	23	10	0	0.4	0.44	0.799	0.722	3.01	0.492	0.68	80	268	100	175	592	-1.322	50	125	181	411	74050
2	4	15	METAP1D	JHU10792	6950	3990	80	1079	1466	1234	84	750	750	1232	3677	298	2	2	0	1392	2348	2929	124	654	654	1384	5562	401	10	4	0	0.446	0.423	0.789	0.569	3.082	0.605	0.854	52	160	100	1067	2410	-1.166	329	738	716	1694	76251
2	5	15	ND	JHU10793	7080	4010	70	943	1035	403	38	667	667	899	1843	205	0	0	0	1181	1601	1345	84	601	601	985	2642	268	9	3	0	0.476	0.368	0.469	0.389	2.719	0.372	0.727	32	203	100	856	1368	-1.071	276	580	368	1000	33108
2	6	15	ND	JHU10793	7220	4010	50	1305	1398	305	21	611	611	703	428	60	100	25	0	1282	1699	1223	71	565	565	823	1002	121	17	17	0	0.968	0.694	1.053	0.929	1.777	0.425	0.816	12	98	100	1411	1921	-0.047	694	717	787	1134	16774
2	7	15	SFTA2	JHU10811	7350	4010	100	668	898	496	55	621	621	1016	4028	396	0	0	0	672	1206	1502	124	595	595	1289	5303	411	3	0	0	0.61	0.453	0.608	0.59	3.409	0.606	0.793	80	336	100	124	888	-0.712	47	77	277	611	71871
2	8	15	SFTA2	JHU10811	7490	4010	40	1722	1733	233	13	576	576	595	109	18	100	100	0	2298	2530	1048	41	523	523	576	209	36	100	100	0	0.646	0.576	0.599	0.648	1.583	0.475	0.661	12	60	100	2921	3164	-0.631	1146	1775	1157	2007	20796
2	9	15	ND	JHU10781	7640	4000	50	1508	1644	471	28	651	651	679	127	18	100	100	0	1567	1776	807	45	618	618	779	511	65	75	50	0	0.903	0.858	0.919	0.943	1.759	0.565	0.667	12	72	100	1806	2151	-0.147	857	949	993	1158	19723
2	10	15	ND	JHU10781	7750	4000	70	1196	1183	397	33	641	641	689	195	28	72	63	0	1114	1333	803	60	611	611	772	504	65	50	25	0	1.103	0.751	0.888	0.887	1.935	0.22	0.337	32	153	100	1058	1264	0.142	555	503	542	722	37869
2	11	15	FANCF	JHU10768	7910	4010	60	1195	1386	823	59	651	651	665	120	18	75	59	0	1088	1654	1853	112	594	594	691	365	52	56	34	0	1.101	0.693	0.924	0.9	2.507	0.367	0.444	32	142	100	1038	1795	0.139	544	494	735	1060	44357
2	12	15	FANCF	JHU10768	8040	4010	100	697	1306	1752	134	651	651	690	183	26	39	31	0	754	1926	3377	175	598	598	743	528	71	35	24	0	0.295	0.493	0.538	0.491	3.181	0.465	0.756	80	213	100	202	1983	-1.762	46	156	655	1328	104487
2	13	15	ND	JHU10767	8180	4010	50	1391	1507	440	29	635	635	655	148	22	100	100	0	1545	1986	1312	66	606	606	721	436	60	83	50	0	0.805	0.632	0.998	0.773	1.938	0.278	0.474	12	95	100	1695	2252	-0.313	756	939	872	1380	18088
2	14	15	ND	JHU10767	8310	4010	60	1127	1166	400	34	667	667	691	143	20	69	63	0	1261	1534	1106	72	627	627	759	560	73	56	28	0	0.726	0.55	0.705	0.815	3.39	0.307	0.576	32	170	100	1094	1406	-0.463	460	634	499	907	37304
2	15	15	NR_026903.1_frag	JHU10770	8460	4030	90	802	939	420	44	684	684	719	165	22	44	33	0	769	1441	1578	109	641	641	813	644	79	33	23	0	0.922	0.319	0.591	0.667	3.138	0.205	0.554	52	272	100	246	1055	-0.117	118	128	255	800	48818
2	16	15	NR_026903.1_frag	JHU10770	8560	4000	50	1648	2006	1068	53	679	679	714	129	18	100	100	0	1559	2024	1335	65	592	592	686	328	47	92	67	0	1.002	0.927	1.134	1.129	1.965	0.663	0.638	12	89	100	1936	2759	0.003	969	967	1327	1432	24068
2	17	15	ND	JHU11187	8730	4010	50	1461	1509	302	20	636	636	658	121	18	100	100	0	1805	2310	1376	59	591	591	669	360	53	100	67	0	0.68	0.508	0.697	0.624	1.719	0.376	0.663	12	104	100	2039	2592	-0.557	825	1214	873	1719	18111
2	18	15	ND	JHU11187	8840	4010	40	1506	1565	267	17	677	677	730	234	32	100	92	0	1482	2434	2250	92	715	715	992	789	79	42	17	0	1.081	0.517	0.937	0.807	2.02	0.194	0.473	12	68	100	1596	2607	0.112	829	767	888	1719	18782
2	19	15	SLC5A3	JHU11214	8990	4010	50	1472	1622	627	38	682	682	910	1305	143	17	0	0	1277	1498	603	40	581	581	976	2203	225	8	0	0	1.135	1.025	1.111	1.012	1.631	0.852	0.579	12	104	100	1486	1857	0.183	790	696	940	917	19469
2	20	15	SLC5A3	JHU11214	9120	4020	70	1130	1208	471	38	674	674	813	973	119	16	0	0	1074	1290	820	63	545	545	780	1600	205	13	0	0	0.862	0.717	0.679	0.793	2.508	0.578	0.826	32	220	100	985	1279	-0.214	456	529	534	745	38646
2	21	15	LINC00313	JHU11146	9270	3980	80	1003	1194	808	67	714	714	728	158	21	62	48	0	1141	1511	1948	128	576	576	661	338	51	60	44	0	0.512	0.513	0.633	0.629	2.736	0.41	0.809	52	240	100	854	1415	-0.967	289	565	480	935	62068
2	22	15	LINC00313	JHU11146	9380	4010	50	1474	1472	177	12	742	742	741	153	20	100	100	0	1233	1394	505	36	570	570	638	361	56	92	42	0	1.104	0.886	1.089	0.995	1.76	0.581	0.623	12	96	100	1395	1554	0.143	732	663	730	824	17660
2	23	15	JADE3	JHU11200	9510	4020	80	965	1479	1525	103	733	733	751	168	22	56	44	0	915	1969	3116	158	582	582	676	447	66	44	33	0	0.697	0.538	0.754	0.78	2.83	0.461	0.856	52	191	100	565	2133	-0.521	232	333	746	1387	76929
2	24	15	JADE3	JHU11200	9670	4040	120	731	933	538	57	688	688	724	316	43	29	15	0	691	2267	5124	226	563	563	660	467	70	28	19	0	0.336	0.144	0.688	0.52	4.586	0.163	0.645	120	408	100	171	1949	-1.574	43	128	245	1704	111923
2	25	15	EPPIN-WFDC6	JHU11223	9810	4010	40	1441	2115	2039	96	664	664	705	184	26	100	100	0	1262	2570	3209	124	552	552	719	923	128	42	25	0	1.094	0.719	1.051	0.893	1.737	0.612	0.909	12	49	100	1487	3469	0.13	777	710	1451	2018	25380
2	26	15	EPPIN-WFDC6	JHU11223	9900	4020	100	850	1020	500	49	693	693	783	676	86	20	3	0	762	1475	1764	119	562	562	724	623	86	36	20	0	0.785	0.358	0.737	0.715	3.54	0.527	0.314	80	351	100	357	1240	-0.349	157	200	327	913	81599
2	27	15	NPFFR2	JHU11193	10070	4010	90	946	1054	372	35	740	740	843	784	93	12	0	0	879	1040	605	58	595	595	777	677	87	21	8	0	0.725	0.706	0.862	0.941	2.788	0.392	0.557	52	285	100	490	759	-0.463	206	284	314	445	54793
2	28	15	NPFFR2	JHU11193	10190	4010	50	1387	1479	339	22	724	724	780	392	50	100	33	0	1153	1815	1206	66	610	610	771	792	102	33	33	0	1.221	0.627	0.925	0.825	1.811	0.379	0.743	12	92	100	1206	1960	0.288	663	543	755	1205	17752
2	29	15	GUCA2A	JHU11171	10340	4010	50	1383	1497	311	20	795	795	925	641	69	33	8	0	1525	2215	1601	72	636	636	830	685	82	58	33	0	0.661	0.445	0.605	0.652	2.206	0.6	0.465	12	104	100	1477	2281	-0.596	588	889	702	1579	17961
2	30	15	GUCA2A	JHU11171	10470	4010	50	1431	1458	139	9	685	685	709	139	19	100	100	0	1340	1686	791	46	555	555	663	457	68	92	33	0	0.95	0.683	0.975	0.806	1.696	0.355	0.642	12	104	100	1531	1904	-0.074	746	785	773	1131	17500
2	31	15	TSPY26P	JHU11219	10610	4020	50	1592	2456	2815	114	675	675	712	146	20	100	100	0	2079	3017	2823	93	584	584	731	550	75	83	50	0	0.613	0.732	0.981	0.73	1.638	0.645	0.955	12	104	100	2412	4214	-0.705	917	1495	1781	2433	29474
2	32	15	TSPY26P	JHU11219	10740	4010	70	1308	1336	508	38	713	713	744	159	21	72	69	0	1077	1551	1378	88	593	593	776	652	84	47	16	0	1.229	0.65	0.792	0.793	2.972	0.312	0.49	32	232	100	1079	1581	0.298	595	484	623	958	42758
2	1	16	MYOD1	JHU11568	6550	4180	120	749	1092	1426	130	711	711	769	238	30	26	18	0	732	1308	2148	164	641	641	920	1327	144	10	6	0	0.418	0.571	0.761	0.646	3.176	0.323	0.453	120	653	100	129	1048	-1.26	38	91	381	667	130991
2	2	16	MYOD1	JHU11568	6680	4130	50	1385	1350	120	8	677	677	723	177	24	100	100	0	1254	1378	517	37	667	667	883	782	88	25	8	0	1.206	0.947	1.191	1.102	1.74	0.359	0.555	12	68	100	1295	1384	0.27	708	587	673	711	16198
2	3	16	MTMR2	JHU11566	6820	4150	50	1975	3524	4446	126	712	712	731	128	17	100	100	0	2353	7088	10166	143	617	617	777	520	66	92	67	0	0.728	0.435	0.479	0.504	1.523	0.436	0.977	12	101	100	2999	9283	-0.459	1263	1736	2812	6471	42283
2	4	16	MTMR2	JHU11566	6950	4130	50	1464	1779	921	51	726	726	762	207	27	92	92	0	1464	1961	1144	58	661	661	818	611	74	58	33	0	0.919	0.81	1.265	0.893	2.11	0.689	0.973	12	104	100	1541	2353	-0.122	738	803	1053	1300	21352
2	5	16	MDM2	JHU11560	7100	4140	50	1398	1480	350	23	717	717	738	124	16	100	100	0	1684	1961	1121	57	637	637	747	421	56	100	67	0	0.65	0.576	0.638	0.653	1.459	0.388	0.608	12	104	100	1728	2087	-0.621	681	1047	763	1324	17764
2	6	16	MDM2	JHU11560	7220	4140	60	916	1050	427	40	654	654	710	276	38	47	31	0	976	1346	1152	85	607	607	875	840	96	28	9	0	0.71	0.536	0.725	0.796	2.827	0.358	0.387	32	172	100	631	1135	-0.494	262	369	396	739	33603
2	7	16	MRPL55	JHU11564	7370	4150	40	1504	1486	279	18	668	668	697	187	26	100	100	0	1440	1700	822	48	629	629	808	614	75	67	25	0	1.031	0.764	1.123	0.924	1.675	0.562	0.721	12	68	100	1647	1889	0.044	836	811	818	1071	17837
2	8	16	MRPL55	JHU11564	7490	4150	60	1115	1097	445	40	677	677	790	540	68	38	6	0	1171	1321	808	61	622	622	1747	6167	353	0	0	0	0.798	0.601	0.741	0.754	3.479	0.346	0.525	32	172	100	987	1119	-0.326	438	549	420	699	35115
2	9	16	COMMD4	JHU11536	7640	4150	40	1245	1405	392	27	629	629	834	1215	145	17	0	0	1286	1428	582	40	566	566	1212	2922	241	0	0	0	0.856	0.9	1.144	1.009	1.829	0.493	0.441	12	68	100	1336	1638	-0.225	616	720	776	862	16860
2	10	16	COMMD4	JHU11536	7760	4150	60	1059	1164	439	37	653	653	853	1042	122	6	0	0	1095	1601	1488	92	608	608	1047	2054	196	13	3	0	0.834	0.515	0.768	0.743	2.112	0.44	0.564	32	172	100	893	1504	-0.262	406	487	511	993	37256
2	11	16	MID1	JHU11561	7910	4140	90	999	1287	1024	79	667	667	721	281	38	52	37	0	952	1716	1917	111	597	597	805	731	90	42	25	0	0.935	0.554	0.684	0.671	2.588	0.461	0.652	52	281	100	687	1739	-0.097	332	355	620	1119	66906
2	12	16	MID1	JHU11561	8020	4130	80	905	1190	739	62	653	653	732	355	48	40	27	0	791	1474	1738	117	595	595	1055	2371	224	12	6	0	1.286	0.611	0.891	1.007	2.795	0.271	0.52	52	207	100	448	1416	0.363	252	196	537	879	61886
2	13	16	OTUB2	JHU11570	8210	4140	120	783	2769	7568	273	685	685	733	225	30	42	28	0	705	3273	9226	281	627	627	918	1514	164	19	8	0	1.256	0.788	0.833	0.764	3.617	0.767	0.853	120	572	100	176	4730	0.329	98	78	2084	2646	332334
2	14	16	OTUB2	JHU11570	8310	4140	60	1188	1213	393	32	697	697	748	223	29	72	59	0	1307	1669	1153	69	636	636	896	941	105	34	19	0	0.732	0.5	0.72	0.578	2.107	0.288	0.647	32	108	100	1162	1549	-0.451	491	671	516	1033	38801
2	15	16	DERL3	JHU11538	8440	4140	80	1011	1079	400	37	735	735	758	176	23	56	42	0	895	1238	823	66	643	643	878	784	89	29	15	0	1.095	0.578	0.767	0.65	2.908	0.151	0.395	52	233	100	528	939	0.131	276	252	344	595	56127
2	16	16	DERL3	JHU11538	8570	4140	50	1253	1376	277	20	700	700	760	209	27	100	83	0	1348	2141	1424	66	648	648	993	1252	126	33	33	0	0.79	0.453	0.66	0.656	2.072	0.219	0.425	12	104	100	1253	2169	-0.34	553	700	676	1493	16514
2	17	16	ELMO2	JHU11924	8710	4150	80	941	1122	1255	111	700	700	853	1912	224	2	2	0	781	1454	2831	194	602	602	967	2326	240	8	2	0	1.346	0.495	0.848	0.818	2.674	0.779	0.916	52	293	100	420	1274	0.429	241	179	422	852	58336
2	18	16	ELMO2	JHU11924	8840	4140	60	1100	1398	969	69	694	694	947	2560	270	3	3	0	1095	1453	1337	92	593	593	1019	3008	295	6	3	0	0.809	0.819	0.83	0.975	2.393	0.574	0.72	32	164	100	908	1564	-0.306	406	502	704	860	44748
2	19	16	TSPAN9	JHU11983	9000	4140	60	1176	1160	327	28	701	701	722	143	19	72	66	0	995	1221	747	61	577	577	683	388	56	50	28	0	1.136	0.713	0.897	0.883	1.9	0.378	0.604	32	166	100	893	1103	0.184	475	418	459	644	37108
2	20	16	TSPAN9	JHU11983	9120	4150	70	1101	1118	371	33	707	707	747	169	22	66	56	0	941	993	518	52	569	569	696	429	61	44	13	0	1.059	0.969	1.216	1.19	4.064	0.444	0.462	32	208	100	766	835	0.083	394	372	411	424	35761
2	21	16	DCTN1	JHU11922	9260	4150	50	1596	1673	339	20	725	725	753	154	20	100	100	0	1986	2142	1283	59	597	597	732	630	86	75	58	0	0.627	0.614	0.873	0.775	1.859	0.37	0.522	12	104	100	2260	2493	-0.673	871	1389	948	1545	20081
2	22	16	DCTN1	JHU11922	9390	4140	40	1449	1472	233	15	702	702	1016	2239	220	0	0	0	1518	1816	1096	60	551	551	909	1555	171	17	17	0	0.772	0.609	0.753	0.793	1.997	0.38	0.573	12	68	100	1714	2035	-0.372	747	967	770	1265	17662
2	23	16	KIRREL3-AS3	JHU11962	9560	4160	100	791	1127	806	71	746	746	816	460	56	28	15	0	668	1294	1797	138	604	604	810	904	111	16	10	0	0.703	0.552	0.791	0.598	3.324	0.45	0.762	80	360	100	109	1071	-0.508	45	64	381	690	90188
2	24	16	KIRREL3-AS3	JHU11962	9660	4150	60	1446	1349	460	34	691	691	713	154	21	78	69	0	1356	1667	1138	68	551	551	657	360	54	66	53	0	0.938	0.59	0.711	0.723	2.198	0.425	0.704	32	89	100	1560	1774	-0.093	755	805	658	1116	43154
2	25	16	NAMPT	JHU11960	9800	4160	60	1347	1419	877	61	715	715	804	554	68	56	9	0	1192	1929	1669	86	584	584	757	593	78	50	41	0	1.039	0.523	0.678	0.963	3.833	0.44	0.617	32	176	100	1240	2049	0.056	632	608	704	1345	45405
2	26	16	NAMPT	JHU11960	9930	4150	50	1652	1626	274	16	770	770	814	193	23	100	92	0	2388	2600	1188	45	601	601	806	553	68	100	67	0	0.494	0.428	0.37	0.473	1.765	0.368	0.723	12	101	100	2669	2855	-1.019	882	1787	856	1999	19508
2	27	16	NAT8L	JHU11956	10080	4150	60	1200	1406	923	65	740	740	778	176	22	66	63	0	1025	1623	1765	108	580	580	727	465	63	47	25	0	1.034	0.639	0.989	0.939	2.387	0.491	0.808	32	167	100	905	1709	0.048	460	445	666	1043	44989
2	28	16	NAT8L	JHU11956	10200	4150	40	1525	1648	413	25	728	728	748	143	19	100	100	0	1629	2170	1228	56	598	598	668	319	47	100	67	0	0.773	0.585	0.696	0.699	1.787	0.422	0.749	12	68	100	1828	2492	-0.371	797	1031	920	1572	19780
2	29	16	HG500425.2_frag	JHU11927	10350	4150	50	1596	1597	241	15	710	710	760	193	25	100	100	0	1334	1467	356	24	573	573	747	634	84	67	25	0	1.164	0.992	0.921	1.025	1.407	0.401	0.427	12	104	100	1647	1781	0.219	886	761	887	894	19162
2	30	16	HG500425.2_frag	JHU11927	10470	4150	50	1574	2953	3446	116	679	679	749	250	33	100	100	0	1996	4353	7231	166	542	542	906	1471	162	42	17	0	0.616	0.597	0.658	0.669	1.71	0.413	0.744	12	104	100	2349	6085	-0.7	895	1454	2274	3811	35434
2	31	16	PANK2	JHU11959	10610	4150	80	897	1061	620	58	689	689	732	187	25	52	38	0	733	1073	926	86	580	580	796	961	120	15	6	0	1.359	0.755	0.858	0.77	1.983	0.345	0.546	52	294	100	361	865	0.443	208	153	372	493	55160
2	32	16	PANK2	JHU11959	10740	4150	50	1472	1460	239	16	720	720	738	145	19	100	100	0	1526	1824	999	54	611	611	749	534	71	67	33	0	0.822	0.61	0.866	0.791	1.853	0.329	0.585	12	104	100	1667	1953	-0.283	752	915	740	1213	17522
2	1	17	TAF10	JHU12335	6570	4370	70	1063	1153	663	57	672	672	718	213	29	69	47	0	954	1268	936	73	613	613	783	907	115	25	6	0	1.147	0.734	0.926	1.04	2.856	0.272	0.256	32	215	100	732	1136	0.197	391	341	481	655	36909
2	2	17	TAF10	JHU12335	6690	4380	60	914	945	241	25	695	695	739	200	27	56	25	0	971	1249	776	62	606	606	774	647	83	28	19	0	0.6	0.389	0.57	0.69	3.584	0.338	0.475	32	152	100	584	893	-0.737	219	365	250	643	30242
2	3	17	SLU7	JHU12329	6840	4370	70	1287	1430	942	65	707	707	753	217	28	66	53	0	1325	2377	3146	132	640	640	935	1029	110	31	16	0	0.847	0.416	0.831	0.652	2.722	0.147	0.444	32	218	100	1265	2460	-0.24	580	685	723	1737	45751
2	4	17	SLU7	JHU12329	6960	4380	60	1451	5050	12668	250	709	709	741	168	22	75	72	3	1345	3782	8482	224	636	636	811	786	96	50	34	0	1.047	1.38	0.805	0.94	3.232	1.505	0.928	32	166	100	1451	7487	0.066	742	709	4341	3146	161595
2	5	17	VPS26B	JHU12343	7110	4390	70	1084	1697	2130	125	668	668	819	1166	142	16	6	0	1135	2637	4303	163	603	603	1058	2896	273	22	6	0	0.782	0.506	0.61	0.826	3.464	0.66	0.78	32	214	100	948	3063	-0.355	416	532	1029	2034	54306
2	6	17	VPS26B	JHU12343	7230	4380	60	1241	1231	450	36	666	666	731	373	51	63	25	0	1208	1967	2019	102	588	588	1043	3130	300	9	6	0	0.927	0.41	0.656	0.626	4.233	0.213	0.487	32	162	100	1195	1944	-0.109	575	620	565	1379	39399
2	7	17	NRIP1	JHU12312	7380	4390	60	1273	1971	3976	201	684	684	737	265	35	72	56	0	1350	1972	2555	129	600	600	707	438	61	69	41	0	0.785	0.938	0.726	0.721	2.041	1.5	0.846	32	152	100	1339	2659	-0.349	589	750	1287	1372	63076
2	8	17	NRIP1	JHU12312	7500	4380	50	1424	2434	2294	94	667	667	750	400	53	83	42	0	1882	2877	2231	77	605	605	802	631	78	75	50	0	0.593	0.778	0.604	0.683	2.349	0.882	0.531	12	104	100	2034	4039	-0.754	757	1277	1767	2272	29210
2	9	17	CCDC90B	JHU12268	7640	4380	50	1446	1392	239	17	647	647	671	139	20	100	100	0	1220	1585	976	61	553	553	743	668	89	50	25	0	1.198	0.722	1.011	0.953	2.078	1.195	0.735	12	99	100	1466	1777	0.261	799	667	745	1032	16709
2	10	17	CCDC90B	JHU12268	7760	4370	80	753	907	385	42	652	652	686	137	19	48	40	0	723	1062	900	84	594	594	711	456	64	31	13	0	0.783	0.545	0.741	0.814	5.638	0.268	0.402	52	256	100	230	723	-0.353	101	129	255	468	47183
2	11	17	KJ903429.1	JHU12263	7910	4380	50	1356	1456	363	24	703	703	716	125	17	100	100	0	2494	2675	1550	57	588	588	668	301	45	100	83	0	0.343	0.361	0.379	0.399	1.741	0.178	0.422	12	104	100	2559	2840	-1.545	653	1906	753	2087	17469
2	12	17	KJ903429.1	JHU12263	8040	4380	60	982	1151	528	45	691	691	1101	2744	249	0	0	0	1083	1612	1195	74	616	616	1010	2096	207	25	3	0	0.623	0.462	0.68	0.543	3.196	0.33	0.505	32	164	100	758	1456	-0.682	291	467	460	996	36838
2	13	17	CPNE2	JHU12272	8170	4380	80	961	1341	1195	89	727	727	817	717	87	27	8	0	990	2518	3454	137	617	617	840	1547	184	23	19	0	0.627	0.323	0.543	0.501	5.471	0.266	0.512	52	270	100	607	2515	-0.673	234	373	614	1901	69732
2	14	17	CPNE2	JHU12272	8310	4380	50	1207	1473	533	36	697	697	770	456	59	50	33	0	1493	2012	1115	55	593	593	853	1514	177	42	8	0	0.567	0.547	0.655	0.594	2.068	0.408	0.63	12	104	100	1410	2195	-0.819	510	900	776	1419	17673
2	15	17	ASXL2	JHU12261	8460	4380	70	1106	1132	474	41	691	691	932	1565	167	3	0	0	999	1185	758	63	575	575	1128	3667	325	0	0	0	0.979	0.723	0.933	0.963	3.196	0.496	0.364	32	216	100	839	1051	-0.031	415	424	441	610	36213
2	16	17	ASXL2	JHU12261	8580	4400	60	1143	1907	2977	156	692	692	729	184	25	84	63	0	1065	2205	3462	157	591	591	771	575	74	47	25	0	0.951	0.753	0.901	0.887	2.734	0.871	0.681	32	133	100	925	2829	-0.072	451	474	1215	1614	61032
2	17	17	TARBP2	JHU12709	8720	4360	50	670	788	253	32	688	688	711	170	23	33	17	0	845	1014	551	54	560	560	771	738	95	25	8	0	-0.063	0.22	0.567	0.58	1.632	0.625	0.711	12	85	100	267	554	Error	-18	285	100	454	9455
2	18	17	TARBP2	JHU12709	8840	4340	120	678	849	537	63	693	693	810	1428	176	3	1	0	616	1060	1561	147	585	585	923	2295	248	5	2	0	-0.484	0.328	0.829	0.8	4.361	0.649	0.535	120	542	100	16	631	Error	-15	31	156	475	101869
2	19	17	CPSF3	JHU12646	8970	4360	120	797	1077	997	92	699	699	812	782	96	14	7	0	792	2352	4576	194	583	583	930	1923	206	18	13	0	0.469	0.214	0.437	0.428	4.672	0.153	0.438	120	528	100	307	2147	-1.093	98	209	378	1769	129195
2	20	17	CPSF3	JHU12646	9120	4370	80	1008	1035	336	32	772	772	815	267	32	42	19	0	1090	1473	1110	75	608	608	862	851	98	35	19	0	0.49	0.304	0.489	0.455	2.558	0.152	0.327	52	250	100	718	1128	-1.03	236	482	263	865	53814
2	21	17	ND	JHU12673	9250	4350	80	811	1032	683	66	786	786	874	730	83	13	4	0	673	1626	2495	153	628	628	971	1593	164	13	10	0	0.556	0.246	0.861	0.701	4.228	0.405	0.654	52	230	100	70	1244	-0.848	25	45	246	998	53658
2	22	17	ND	JHU12673	9380	4330	100	810	859	262	30	735	735	813	561	69	4	1	0	627	806	635	78	599	599	890	1336	150	5	1	0	2.679	0.599	0.827	0.803	3.907	0.395	0.692	80	433	100	103	331	1.421	75	28	124	207	68745
2	23	17	PLEKHH3	JHU12690	9540	4390	50	1725	1962	883	45	753	753	800	250	31	100	100	0	1929	2573	1827	71	586	586	757	691	91	58	50	0	0.724	0.608	0.807	0.843	2.06	0.527	0.763	12	92	100	2315	3196	-0.466	972	1343	1209	1987	23540
2	24	17	PLEKHH3	JHU12690	9660	4400	60	1152	1186	350	29	804	804	841	253	30	59	34	0	1018	1085	481	44	630	630	967	1080	111	13	0	0	0.897	0.84	1.162	1.213	3.402	0.16	0.169	32	166	100	736	837	-0.157	348	388	382	455	37938
2	25	17	TDP1	JHU12712	9760	4330	40	5497	4650	2436	52	703	703	719	120	16	92	92	0	12105	11313	6394	56	581	581	708	702	99	92	92	0	0.416	0.368	0.388	0.349	1.276	0.368	0.935	12	68	100	16318	14679	-1.265	4794	11524	3947	10732	55803
2	26	17	TDP1	JHU12712	9970	4300	40	970	989	260	26	749	749	795	209	26	50	33	0	848	1186	879	74	605	605	732	416	56	33	17	0	0.909	0.413	0.725	0.637	2.232	0.238	0.483	12	62	100	464	821	-0.137	221	243	240	581	11869
2	27	17	FERMT2	JHU12689	10080	4340	100	834	1044	1175	112	758	758	806	214	26	24	16	0	649	1116	1633	146	593	593	791	683	86	19	13	0	1.357	0.547	0.689	0.74	4.498	0.499	0.658	80	428	100	132	809	0.441	76	56	286	523	83480
2	28	17	FERMT2	JHU12689	10200	4390	60	1242	1973	3203	162	747	747	1024	1892	184	6	6	0	1399	2632	3823	145	563	563	954	2345	245	22	6	0	0.592	0.593	0.43	0.48	2.833	0.759	0.631	32	115	100	1331	3295	-0.756	495	836	1226	2069	63140
2	29	17	PAM16	JHU12676	10340	4390	90	1188	3142	8092	257	790	790	916	1118	122	23	15	0	1022	2993	8020	267	596	596	938	1727	184	13	8	0	0.934	0.981	1.138	1.242	2.922	0.989	0.945	52	339	100	824	4749	-0.098	398	426	2352	2397	163370
2	30	17	PAM16	JHU12676	10470	4410	70	1345	1739	1581	90	795	795	819	211	25	72	56	0	982	1968	3794	192	611	611	837	805	96	25	13	0	1.482	0.696	1.045	1.009	4.237	0.413	0.767	32	159	100	921	2301	0.568	550	371	944	1357	55655
2	31	17	IPO5	JHU12696	10620	4390	70	1269	2108	2694	127	704	704	806	463	57	59	41	0	1142	3346	6652	198	602	602	838	773	92	47	28	0	1.046	0.512	0.837	0.747	4.499	0.407	0.871	32	133	100	1105	4148	0.065	565	540	1404	2744	67459
2	32	17	IPO5	JHU12696	10760	4390	80	1058	1139	394	34	715	715	800	366	45	46	23	0	949	1200	859	71	593	593	845	844	99	25	6	0	0.963	0.699	0.848	1.021	2.527	1.116	0.384	52	266	100	699	1031	-0.054	343	356	424	607	59222
2	1	18	SYNCRIP	JHU13100	6570	4520	50	1077	1120	258	23	717	717	738	155	21	83	83	0	1033	1421	1019	71	637	637	843	746	88	17	17	0	0.909	0.514	1.124	1.02	1.723	0.182	0.345	12	72	100	756	1187	-0.138	360	396	403	784	13438
2	2	18	SYNCRIP	JHU13100	6650	4510	110	773	1005	1097	109	700	700	730	169	23	39	29	0	698	1233	1713	138	604	604	755	622	82	25	16	0	0.777	0.485	0.611	0.738	3.916	0.481	0.652	80	420	100	167	934	-0.365	73	94	305	629	80389
2	3	18	PRR13	JHU13088	6830	4530	70	1098	1192	681	57	737	737	788	300	38	53	34	0	1066	1246	909	72	637	637	862	795	92	22	9	0	0.841	0.747	1.053	0.893	3.1	0.414	0.423	32	212	100	790	1064	-0.249	361	429	455	609	38144
2	4	18	PRR13	JHU13088	6960	4530	80	789	870	272	31	696	696	811	848	104	2	0	0	830	910	443	48	634	634	969	1694	174	2	0	0	0.474	0.63	0.83	0.775	3.931	0.05	0.042	52	268	100	289	450	-1.076	93	196	174	276	45265
2	5	18	ELAVL2	JHU13045	7110	4530	60	1027	1130	671	59	680	680	782	654	83	13	6	0	961	1375	1271	92	635	635	921	1511	164	16	3	0	1.064	0.608	0.799	0.858	3.364	0.348	0.612	32	167	100	673	1190	0.09	347	326	450	740	36147
2	6	18	ELAVL2	JHU13045	7230	4510	60	1073	1021	317	31	667	667	793	751	94	6	0	0	1120	1411	1045	74	607	607	917	1776	193	16	3	0	0.791	0.44	0.796	0.554	3.279	0.191	0.216	32	157	100	919	1158	-0.337	406	513	354	804	32667
2	7	18	ND	JHU13108	7370	4510	80	833	1008	502	49	677	677	769	425	55	31	8	0	696	1449	2500	172	599	599	994	1834	184	8	4	0	1.608	0.389	0.642	0.703	3.433	0.056	0.119	52	226	100	253	1181	0.685	156	97	331	850	52428
2	8	18	ND	JHU13108	7500	4520	40	1193	1204	281	23	680	680	698	171	24	83	75	0	1662	1782	610	34	568	568	687	513	74	92	50	0	0.469	0.432	0.453	0.378	2.134	0.251	0.45	12	68	100	1607	1738	-1.093	513	1094	524	1214	14446
2	9	18	PRR18	JHU13072	7670	4540	80	771	872	318	36	694	694	806	600	74	12	0	0	744	1005	725	72	584	584	933	1653	177	8	2	0	0.481	0.423	0.681	0.85	3.621	0.604	0.891	52	271	100	237	599	-1.055	77	160	178	421	45369
2	10	18	PRR18	JHU13072	7730	4460	60	690	1359	2836	208	651	651	740	280	37	19	9	0	573	1801	4808	266	571	571	806	673	83	22	13	0	19.5	0.576	0.99	0.736	9.721	0.183	0.046	32	98	100	41	1938	4.285	39	2	708	1230	43476
2	11	18	GXYLT1	JHU13054	7910	4530	60	1146	1292	892	69	673	673	831	771	92	28	6	0	953	1410	1583	112	587	587	971	1849	190	13	3	0	1.292	0.752	1.064	0.951	2.916	0.511	0.716	32	122	100	839	1442	0.37	473	366	619	823	41328
2	12	18	GXYLT1	JHU13054	8020	4530	60	1025	991	274	27	693	693	1059	2689	253	0	0	0	874	1125	817	72	594	594	883	1071	121	16	6	0	1.186	0.561	0.701	0.74	3.063	0.297	0.279	32	155	100	612	829	0.246	332	280	298	531	31726
2	13	18	NEUROD2	JHU13079	8180	4520	80	850	1395	2242	160	701	701	763	268	35	48	33	0	755	1213	1334	109	586	586	759	850	111	19	12	0	0.882	1.107	0.991	1.112	5.166	4.354	0.019	52	262	100	318	1321	-0.182	149	169	694	627	72565
2	14	18	NEUROD2	JHU13079	8300	4530	60	1221	2010	3729	185	783	783	851	377	44	59	25	0	1326	3622	10091	278	638	638	966	1580	163	34	13	0	0.637	0.411	0.461	0.528	3.536	0.357	0.948	32	156	100	1126	4211	-0.651	438	688	1227	2984	64312
2	15	18	TLDC1	JHU13063	8460	4520	70	1164	1386	821	59	687	687	856	1407	164	16	3	0	1939	4054	4640	114	592	592	1052	3601	342	28	22	0	0.354	0.202	0.428	0.335	3.22	0.312	0.754	32	212	100	1824	4161	-1.498	477	1347	699	3462	44346
2	16	18	TLDC1	JHU13063	8590	4510	90	876	985	365	37	733	733	766	194	25	46	25	0	966	1327	1308	98	617	617	783	614	78	29	15	0	0.41	0.355	0.51	0.509	4.42	0.183	0.427	52	193	100	492	962	-1.287	143	349	252	710	51198
2	17	18	TNS4_frag	JHU13494	8690	4510	120	751	858	338	39	711	711	741	179	24	26	18	0	626	1022	1493	146	598	598	731	513	70	19	11	0	1.429	0.347	0.686	0.68	3.608	0.554	0.547	120	457	100	68	571	0.515	40	28	147	424	102987
2	18	18	TNS4_frag	JHU13494	8840	4540	60	1130	1077	270	25	735	735	786	316	40	69	13	0	1009	1334	738	55	627	627	762	533	69	41	28	0	1.034	0.484	0.744	0.713	2.648	0.242	0.335	32	157	100	777	1049	0.048	395	382	342	707	34458
2	19	18	BCL7A	JHU13409	8990	4540	60	1157	1091	306	28	700	700	835	504	60	41	0	0	1026	1404	1117	79	635	635	1031	1826	177	16	3	0	1.169	0.508	0.793	0.714	2.976	0.237	0.345	32	162	100	848	1160	0.225	457	391	391	769	34905
2	20	18	BCL7A	JHU13409	9110	4530	50	1598	1727	758	43	695	695	830	524	63	67	50	0	2742	3530	3801	107	594	594	1189	2258	189	50	8	0	0.42	0.351	0.447	0.429	2.106	0.22	0.64	12	104	100	3051	3968	-1.25	903	2148	1032	2936	20723
2	21	18	LRRC47	JHU13463	9260	4530	70	1013	1119	624	55	706	706	764	208	27	59	38	0	815	1087	1086	99	575	575	954	2336	244	3	3	0	1.279	0.807	1.132	1.071	3.438	0.019	0.019	32	232	100	547	925	0.355	307	240	413	512	35797
2	22	18	LRRC47	JHU13463	9360	4410	50	1043	1115	411	36	717	717	764	177	23	67	50	0	851	1028	468	45	554	554	814	892	109	17	0	0	1.098	0.84	1.012	1.051	3.281	0.247	0.254	12	70	100	623	872	0.134	326	297	398	474	13381
2	23	18	CACNB4	JHU13415	9530	4510	110	804	1165	1785	153	765	765	841	339	40	29	10	0	644	1050	1068	101	591	591	814	788	96	20	10	0	0.736	0.871	0.731	0.782	3.32	0.717	0.73	80	474	100	92	859	-0.443	39	53	400	459	93231
2	24	18	CACNB4	JHU13415	9650	4530	60	1103	1163	461	39	804	804	860	376	43	41	22	0	893	1242	909	73	599	599	848	950	112	19	13	0	1.017	0.558	0.996	0.796	2.534	0.382	0.6	32	144	100	593	1002	0.024	299	294	359	643	37223
2	25	18	VHL	JHU13498	9810	4540	40	1569	2149	2039	94	718	718	758	201	26	100	100	0	1448	1547	577	37	566	566	804	791	98	58	17	0	0.965	1.459	1.034	1.173	2.216	2.897	0.089	12	43	100	1733	2412	-0.052	851	882	1431	981	25785
2	26	18	VHL	JHU13498	9910	4560	90	1117	1358	916	67	755	755	822	473	57	40	19	0	1019	2581	4772	184	594	594	895	1341	149	21	15	0	0.852	0.303	0.572	0.531	2.515	0.169	0.629	52	259	100	787	2590	-0.231	362	425	603	1987	70598
2	27	18	HMBS	JHU13446	10070	4530	60	1399	1408	476	33	782	782	830	188	22	75	66	0	1377	1426	662	46	603	603	769	587	76	56	25	0	0.797	0.761	0.79	0.712	2.29	0.536	0.418	32	130	100	1391	1449	-0.327	617	774	626	823	45048
2	28	18	HMBS	JHU13446	10190	4500	100	831	1072	650	60	798	798	930	1110	119	9	3	0	736	1722	2644	153	610	610	891	1491	167	18	11	0	0.262	0.246	0.623	0.662	4.199	0.536	0.581	80	349	100	159	1386	-1.933	33	126	274	1112	85792
2	29	18	BCL2L2	JHU13408	10350	4540	50	1241	1359	370	27	792	792	879	339	38	75	33	0	1165	1446	708	48	604	604	994	2012	202	8	0	0	0.8	0.673	0.835	0.673	2.28	0.419	0.524	12	104	100	1010	1409	-0.321	449	561	567	842	16310
2	30	18	BCL2L2	JHU13408	10470	4540	60	1076	1131	355	31	785	785	827	239	28	59	25	0	997	1624	1468	90	609	609	908	1706	187	19	3	0	0.75	0.341	0.517	0.501	2.71	0.156	0.268	32	143	100	679	1361	-0.415	291	388	346	1015	36194
2	31	18	CDKN2C	JHU13419	10530	4460	60	808	1686	3374	200	730	730	761	164	21	28	16	0	632	1928	5139	266	580	580	708	433	61	28	22	0	1.5	0.709	1.278	0.909	2.77	0.856	0.775	32	82	100	130	2304	0.585	78	52	956	1348	53949
2	32	18	CDKN2C	JHU13419	10660	4460	100	732	773	222	28	754	754	982	1439	146	0	0	0	572	738	823	111	652	652	1417	3962	279	1	0	0	0.275	0.221	0.545	0.57	4.146	0.348	0.596	80	359	100	-102	105	-1.862	-22	-80	19	86	61828
2	1	19	TMEM82	JHU13863	6560	4650	90	848	922	276	29	744	744	812	430	52	19	2	0	767	942	577	61	640	640	907	1016	112	10	2	0	0.819	0.589	1.135	1.073	4.059	0.38	0.127	52	318	100	231	480	-0.288	104	127	178	302	47951
2	2	19	TMEM82	JHU13863	6680	4670	70	924	1051	406	38	668	668	692	148	21	66	47	0	1020	1617	1872	115	569	569	819	943	115	22	13	0	0.568	0.365	0.761	0.624	2.397	0.15	0.413	32	186	100	707	1431	-0.817	256	451	383	1048	33628
2	3	19	CNOT7	JHU13803	6840	4670	60	1151	1225	628	51	685	685	701	151	21	72	59	0	1104	1638	1551	94	588	588	768	745	97	41	25	0	0.903	0.514	0.732	0.514	3.267	0.411	0.795	32	140	100	982	1590	-0.147	466	516	540	1050	39188
2	4	19	CNOT7	JHU13803	6960	4670	60	995	1144	683	59	656	656	863	1149	133	6	3	0	961	1118	588	52	591	591	986	2028	205	3	0	0	0.916	0.926	1.133	0.943	3.15	0.369	0.192	32	157	100	709	1015	-0.126	339	370	488	527	36619
2	5	19	EIF2B2	JHU13809	7110	4670	60	1138	1133	356	31	684	684	739	221	29	69	53	0	1139	1406	941	66	583	583	728	570	78	47	31	0	0.817	0.546	0.776	0.634	4.494	0.351	0.321	32	149	100	1010	1272	-0.292	454	556	449	823	36266
2	6	19	EIF2B2	JHU13809	7240	4660	80	793	950	386	40	686	686	762	336	44	37	17	0	940	1536	1929	125	621	621	819	1025	125	23	12	0	0.335	0.289	0.53	0.537	3.334	0.158	0.466	52	280	100	426	1179	-1.576	107	319	264	915	49417
2	7	19	CCL23	JHU13798	7400	4640	90	803	1172	971	82	713	713	783	273	34	42	29	0	897	6777	14579	215	640	640	1070	1754	163	27	21	2	0.35	0.075	0.432	0.303	5.932	0.036	0.195	52	210	100	347	6596	-1.514	90	257	459	6137	60924
2	8	19	CCL23	JHU13798	7490	4660	80	869	993	333	33	687	687	757	302	39	40	27	0	835	1115	905	81	606	606	1186	2303	194	6	0	0	0.795	0.601	0.816	0.759	2.731	0.198	0.521	52	195	100	411	815	-0.331	182	229	306	509	51658
2	9	19	SLC43A1	JHU13868	7650	4670	40	1200	1231	206	16	624	624	676	249	36	100	67	0	999	1054	294	27	573	573	692	496	71	42	8	0	1.352	1.262	1.432	1.401	1.456	0.773	0.393	12	68	100	1002	1088	0.435	576	426	607	481	14775
2	10	19	SLC43A1	JHU13868	7770	4670	40	1156	1174	109	9	662	662	674	107	15	100	100	0	1076	1187	336	28	521	521	590	300	50	83	42	0	0.89	0.769	0.862	0.846	1.558	0.469	0.395	12	68	100	1049	1178	-0.168	494	555	512	666	14086
2	11	19	KCNMB1	JHU13819	7900	4640	100	870	940	265	28	699	699	738	206	27	46	24	0	781	1097	734	66	597	597	777	690	88	25	14	0	0.929	0.482	0.629	0.653	2.679	0.297	0.47	80	366	100	355	741	-0.106	171	184	241	500	75216
2	12	19	KCNMB1	JHU13819	8040	4660	60	1129	1294	525	40	713	713	787	399	50	50	34	0	1079	1562	1412	90	610	610	814	798	98	31	19	0	0.887	0.61	1.065	1.01	2.764	0.6	0.717	32	162	100	885	1533	-0.173	416	469	581	952	41403
2	13	19	GBAS	JHU13813	8210	4690	80	1103	3421	9089	265	744	744	790	230	29	63	42	0	903	3638	8900	244	606	606	927	1528	164	23	13	0	1.209	0.883	0.844	0.988	3.046	0.67	0.547	52	225	100	656	5709	0.274	359	297	2677	3032	177917
2	14	19	GBAS	JHU13813	8310	4660	50	1849	1741	760	43	764	764	793	197	24	75	75	0	1421	1966	1685	85	611	611	921	2025	219	17	8	0	1.34	0.721	1.119	0.864	2.068	0.118	0.257	12	84	100	1895	2332	0.422	1085	810	977	1355	20888
2	15	19	IL4R	JHU13817	8450	4670	50	1421	1523	287	18	754	754	801	208	25	100	100	0	1238	1557	829	53	636	636	743	451	60	83	17	0	1.108	0.835	1.145	1	1.495	0.635	0.667	12	98	100	1269	1690	0.148	667	602	769	921	18275
2	16	19	IL4R	JHU13817	8570	4670	90	864	1007	458	45	732	732	766	209	27	46	29	0	772	1044	738	70	618	618	748	493	65	25	15	0	0.857	0.646	0.683	0.683	2.711	0.227	0.358	52	289	100	286	701	-0.222	132	154	275	426	52371
2	17	19	PARK2	JHU14227	8730	4670	50	1280	1370	436	31	720	720	729	110	15	100	100	0	1040	1474	1083	73	585	585	628	300	47	92	17	0	1.231	0.731	1.122	0.966	1.701	0.323	0.638	12	104	100	1015	1539	0.3	560	455	650	889	16441
2	18	19	PARK2	JHU14227	8870	4670	90	1138	8939	17534	196	756	756	773	153	19	56	52	2	2613	14438	22471	155	609	609	733	498	67	85	69	12	0.191	0.592	0.241	0.19	3.227	0.73	0.896	52	302	100	2386	22012	-2.391	382	2004	8183	13829	464814
2	19	19	STK17A	JHU14250	9000	4660	60	1135	1215	441	36	717	717	829	854	103	16	0	0	1257	1489	1094	73	601	601	903	2015	223	13	3	0	0.637	0.561	0.5	0.714	4.569	0.521	0.85	32	145	100	1074	1386	-0.65	418	656	498	888	38881
2	20	19	STK17A	JHU14250	9120	4680	70	1070	1076	454	42	633	633	742	784	105	28	0	0	923	1205	836	69	551	551	860	1924	223	3	3	0	1.175	0.677	1.011	0.79	3.265	0.38	0.912	32	176	100	809	1097	0.232	437	372	443	654	34430
2	21	19	TSEN15	JHU14182	9240	4690	100	818	1060	1320	124	701	701	764	357	46	26	10	0	731	1067	887	83	561	561	901	1996	221	6	1	0	0.688	0.709	0.533	0.535	3.818	0.511	0.036	80	342	100	287	865	-0.539	117	170	359	506	84818
2	22	19	TSEN15	JHU14182	9400	4680	70	1316	1636	1041	63	751	751	798	224	28	72	59	0	2102	8556	13087	152	578	578	746	682	91	66	50	0	0.371	0.111	0.285	0.258	3.95	0.053	0.457	32	191	100	2089	8863	-1.432	565	1524	885	7978	52347
2	23	19	NLGN3	JHU14223	9550	4680	60	1232	1745	2868	164	782	782	871	429	49	50	19	0	1105	1287	764	59	635	635	916	754	82	38	13	0	0.957	1.477	0.777	0.955	4.645	1.151	0.416	32	160	100	920	1615	-0.063	450	470	963	652	55835
2	24	19	NLGN3	JHU14223	9690	4680	80	958	1165	533	45	766	766	835	339	40	42	27	0	821	1292	1023	79	605	605	861	879	102	29	17	0	0.889	0.581	0.831	0.754	3.324	0.112	0.315	52	185	100	408	1086	-0.17	192	216	399	687	60577
2	25	19	PRKCI	JHU14234	9790	4640	100	836	1096	993	90	793	793	864	363	42	21	9	0	729	1857	3183	171	616	616	857	879	102	33	21	0	0.381	0.244	0.444	0.392	4.522	0.129	0.152	80	210	100	156	1544	-1.394	43	113	303	1241	87704
2	26	19	PRKCI	JHU14234	9930	4670	60	1269	1220	403	33	796	796	866	312	36	59	22	0	1479	1971	1318	66	632	632	923	812	87	53	38	0	0.558	0.317	0.551	0.453	3.142	0.206	0.336	32	134	100	1320	1763	-0.841	473	847	424	1339	39033
2	27	19	DSC2	JHU14193	10080	4650	80	1307	3448	9547	276	739	739	814	463	56	56	35	2	1159	3455	6973	201	595	595	871	1268	145	35	25	0	1.007	0.947	0.725	0.757	2.956	1.362	0.791	52	266	100	1132	5569	0.01	568	564	2709	2860	179289
2	28	19	DSC2	JHU14193	10210	4680	70	1274	1302	707	54	798	798	857	254	29	63	47	0	955	1238	831	67	610	610	833	803	96	25	13	0	1.38	0.803	1.289	1.329	2.57	0.512	0.477	32	212	100	821	1132	0.464	476	345	504	628	41677
2	29	19	CCDC181	JHU14181	10340	4660	50	2339	2473	934	37	779	779	821	189	23	100	100	0	2720	4236	4034	95	639	639	841	787	93	83	75	0	0.75	0.471	0.675	0.66	2.884	0.288	0.601	12	104	100	3641	5291	-0.416	1560	2081	1694	3597	29674
2	30	19	CCDC181	JHU14181	10470	4670	50	1757	2896	2660	91	737	737	754	109	14	100	100	0	1773	2561	2116	82	609	609	707	419	59	83	75	0	0.876	1.106	1.008	1.077	2.662	1.129	0.183	12	104	100	2184	4111	-0.191	1020	1164	2159	1952	34753
2	31	19	SET	JHU14241	10600	4680	70	951	1089	441	40	760	760	809	225	27	47	22	0	858	1630	3877	237	615	615	774	605	78	16	9	0	0.786	0.324	0.89	0.785	3.533	0.116	0.523	32	223	100	434	1344	-0.347	191	243	329	1015	34847
2	32	19	SET	JHU14241	10760	4690	110	913	1812	4217	232	737	737	840	599	71	26	11	0	778	2770	6216	224	598	598	879	1777	202	14	11	0	0.978	0.495	0.921	0.726	4.76	0.593	0.642	80	560	100	356	3247	-0.032	176	180	1075	2172	144942
2	1	20	AK125177.1_frag	JHU14567	6570	4810	60	1131	1745	2242	128	688	688	720	158	21	78	63	0	1057	1527	1529	100	599	599	857	767	89	28	13	0	0.967	1.139	1.271	1.344	3.123	1.4	0.365	32	164	100	901	1985	-0.048	443	458	1057	928	55845
2	2	20	AK125177.1_frag	JHU14567	6700	4800	80	728	978	510	52	666	666	686	190	27	37	33	0	801	2152	2921	135	569	569	825	806	97	38	29	0	0.267	0.197	0.472	0.422	3.654	0.115	0.39	52	205	100	294	1895	-1.904	62	232	312	1583	50831
2	3	20	NM_001311345.1_frag	JHU14552	6810	4790	100	648	839	478	56	647	647	710	355	50	24	10	0	603	1332	1924	144	587	587	805	829	102	23	16	0	0.063	0.258	0.706	0.605	3.887	0.196	0.594	80	317	100	17	937	-4	1	16	192	745	67131
2	4	20	NM_001311345.1_frag	JHU14552	6950	4810	60	1138	1185	499	42	636	636	743	523	70	50	9	0	994	1170	916	78	599	599	800	823	102	13	6	0	1.271	0.961	1.281	1.134	2.291	0.413	0.476	32	127	100	897	1120	0.346	502	395	549	571	37908
2	5	20	NR_034088.1_frag	JHU14540	7050	4780	90	2362	3361	2785	82	680	680	791	455	57	65	56	0	35135	34465	30008	87	606	606	893	1039	116	73	69	42	0.049	0.079	0.103	0.119	3.613	0.077	0.795	52	281	100	36211	36540	-4.36	1682	34529	2681	33859	174776
2	6	20	NR_034088.1_frag	JHU14540	7220	4800	50	1237	1220	110	9	695	695	709	160	22	100	100	0	1130	1193	295	24	601	601	792	683	86	25	0	0	1.025	0.887	1.01	0.971	1.571	0.477	0.382	12	104	100	1071	1117	0.035	542	529	525	592	14641
2	7	20	CSF3	JHU14535	7380	4800	90	967	1595	2444	153	716	716	745	188	25	58	40	0	923	1959	4365	222	595	595	704	451	64	44	23	0	0.765	0.644	0.761	0.707	3.41	0.554	0.923	52	239	100	579	2243	-0.386	251	328	879	1364	82921
2	8	20	CSF3	JHU14535	7470	4780	110	798	1117	1324	118	719	719	769	254	33	25	19	0	710	1504	2755	183	610	610	930	1532	164	10	6	0	0.79	0.445	0.743	0.605	3.709	0.342	0.54	80	321	100	179	1292	-0.34	79	100	398	894	89390
2	9	20	ZNF436-AS1	JHU14527	7640	4810	70	1044	1090	302	27	680	680	722	218	30	75	41	0	1188	1388	887	63	585	585	727	525	72	53	28	0	0.604	0.511	0.69	0.63	3.51	0.222	0.275	32	210	100	967	1213	-0.728	364	603	410	803	34895
2	10	20	ZNF436-AS1	JHU14527	7750	4800	70	1132	1080	274	25	712	712	752	192	25	72	53	0	974	1350	1106	81	623	623	778	594	76	38	16	0	1.197	0.506	0.817	0.731	2.964	0.223	0.314	32	204	100	771	1095	0.259	420	351	368	727	34572
2	11	20	XM_006717818.1_frag	JHU14553	7890	4820	60	1199	1260	600	47	762	762	785	163	20	63	56	0	1084	1803	1970	109	680	680	806	533	66	44	28	0	1.082	0.443	0.603	0.854	5.627	0.225	0.347	32	164	100	841	1621	0.113	437	404	498	1123	40310
2	12	20	XM_006717818.1_frag	JHU14553	8020	4820	90	881	992	370	37	714	714	863	1270	147	2	0	0	757	998	543	54	607	607	931	1866	200	0	0	0	1.113	0.711	0.814	0.878	3.176	0.658	0.773	52	334	100	317	669	0.155	167	150	278	391	51602
2	13	20	ND	JHU14545	8190	4820	70	1012	1123	515	45	723	723	997	1984	198	3	0	0	1042	1494	1408	94	617	617	1245	3193	256	6	3	0	0.68	0.456	0.746	0.904	4.529	0.623	0.834	32	179	100	714	1277	-0.556	289	425	400	877	35942
2	14	20	ND	JHU14545	8300	4780	80	1058	1337	976	72	781	781	1006	1846	183	6	4	0	931	1928	3146	163	638	638	1215	2991	246	10	4	0	0.945	0.431	0.838	0.648	4.877	0.149	0.241	52	196	100	570	1846	-0.081	277	293	556	1290	69537
2	15	20	HSD11B1L	JHU14554	8440	4810	80	1039	1219	441	36	815	815	864	246	28	48	37	0	1071	1453	1067	73	661	661	1116	2616	234	10	0	0	0.546	0.51	0.542	0.622	3.302	0.259	0.299	52	193	100	634	1196	-0.872	224	410	404	792	63390
2	16	20	HSD11B1L	JHU14554	8560	4790	80	953	1129	431	38	788	788	824	231	28	48	37	0	839	1636	2401	146	651	651	1027	2407	234	10	6	0	0.878	0.346	0.775	0.687	3.099	0.04	0.133	52	231	100	353	1326	-0.188	165	188	341	985	58721
2	17	20	SYP	JHU14975	8730	4820	60	1258	1207	427	35	716	716	812	496	61	50	6	0	1084	1349	919	68	605	605	857	1227	143	19	9	0	1.132	0.66	0.874	0.775	3.261	0.299	0.399	32	162	100	1021	1235	0.178	542	479	491	744	38616
2	18	20	SYP	JHU14975	8850	4810	70	1218	1280	590	46	741	741	766	141	18	75	59	0	1302	2023	2625	129	599	599	704	399	56	69	47	0	0.679	0.379	0.531	0.501	2.365	0.344	0.839	32	185	100	1180	1963	-0.56	477	703	539	1424	40959
2	19	20	XR_432093.2_frag	JHU14999	8970	4820	60	1221	1225	385	31	712	712	736	158	21	81	63	0	990	1184	681	57	632	632	744	550	73	38	16	0	1.422	0.929	1.112	0.978	3.337	0.602	0.406	32	149	100	867	1065	0.508	509	358	513	552	39201
2	20	20	XR_432093.2_frag	JHU14999	9110	4810	50	1282	1476	545	36	621	621	666	172	25	100	100	0	1242	1368	593	43	531	531	793	844	106	17	8	0	0.93	1.022	0.991	1.064	1.423	0.329	0.254	12	85	100	1372	1692	-0.105	661	711	855	837	17711
2	21	20	SLC35B1	JHU14970	9250	4830	90	888	1086	470	43	706	706	772	426	55	35	17	0	681	1224	1336	109	561	561	811	849	104	19	10	0	1.517	0.573	1.019	0.973	3.468	0.302	0.335	52	184	100	302	1043	0.601	182	120	380	663	56492
2	22	20	SLC35B1	JHU14970	9390	4790	80	916	1188	525	44	766	766	803	185	23	48	42	0	895	1470	1275	86	570	570	748	625	83	38	29	0	0.462	0.469	0.52	0.569	3.709	0.329	0.542	52	250	100	475	1322	-1.115	150	325	422	900	61798
2	23	20	TFPI	JHU14977	9540	4800	60	1084	1329	902	67	812	812	846	181	21	53	47	0	1258	2238	2902	129	620	620	841	814	96	44	28	0	0.426	0.32	0.634	0.499	3.272	0.178	0.284	32	127	100	910	2135	-1.23	272	638	517	1618	42527
2	24	20	TFPI	JHU14977	9630	4830	80	1020	1364	878	64	773	773	809	195	24	54	40	0	1060	7250	15010	207	577	577	764	578	75	46	35	2	0.511	0.089	0.306	0.29	4.171	0.054	0.673	52	216	100	730	7264	-0.968	247	483	591	6673	70942
2	25	20	C1orf131	JHU14917	9790	4780	100	958	1933	4463	230	758	758	916	1218	132	13	8	0	728	1666	2639	158	616	616	1010	2933	290	11	5	0	1.786	1.119	1.076	1.003	5.168	2.404	0.246	80	267	100	312	2225	0.837	200	112	1175	1050	154608
2	26	20	C1orf131	JHU14917	9920	4810	80	1068	1302	630	48	767	767	887	1036	116	17	4	0	874	1189	1137	95	637	637	1156	3276	283	2	2	0	1.27	0.969	0.949	0.985	2.553	0.259	0.312	52	237	100	538	1087	0.345	301	237	535	552	67714
2	27	20	UCP3	JHU14988	10080	4820	60	1307	1622	1202	74	714	714	824	896	108	28	13	0	1102	3354	10730	319	576	576	863	1500	173	22	9	0	1.127	0.327	1.128	1.093	3.138	0.133	0.343	32	172	100	1119	3686	0.173	593	526	908	2778	51917
2	28	20	UCP3	JHU14988	10200	4810	50	1456	1546	245	15	745	745	923	1145	124	17	0	0	1124	1301	579	44	591	591	890	1790	201	8	0	0	1.334	1.128	1.399	1.329	1.837	0.495	0.154	12	104	100	1244	1511	0.416	711	533	801	710	18548
2	29	20	C14orf28	JHU14915	10340	4820	60	1213	1140	266	23	722	722	879	1165	132	0	0	0	987	1042	449	43	593	593	866	1070	123	9	0	0	1.246	0.931	1.096	1.245	2.465	0.332	0.576	32	176	100	885	867	0.318	491	394	418	449	36465
2	30	20	C14orf28	JHU14915	10480	4830	60	1195	1301	718	55	750	750	775	145	18	75	66	0	1144	1842	2533	137	604	604	802	703	87	28	22	0	0.824	0.445	1.071	0.65	4.035	0.26	0.667	32	148	100	985	1789	-0.279	445	540	551	1238	41643
2	31	20	PLCXD3	JHU14963	10610	4810	50	1330	1475	478	32	710	710	791	499	63	67	17	0	1252	1546	679	43	573	573	794	819	103	42	25	0	0.913	0.786	0.888	0.947	2.21	0.907	0.802	12	104	100	1299	1738	-0.131	620	679	765	973	17705
2	32	20	PLCXD3	JHU14963	10740	4810	50	1484	1688	524	31	684	684	716	116	16	100	100	0	1949	2977	2687	90	575	575	637	386	60	92	58	0	0.582	0.418	0.649	0.685	2.378	0.272	0.713	12	63	100	2174	3406	-0.78	800	1374	1004	2402	20250
2	1	21	TRAC	JHU15376	6560	4950	60	1048	1326	1077	81	687	687	717	198	27	66	50	0	909	1632	1920	117	603	603	785	620	78	31	28	0	1.18	0.621	0.904	1.014	3.921	0.415	0.42	32	168	100	667	1668	0.238	361	306	639	1029	42422
2	2	21	TRAC	JHU15376	6680	4940	50	1334	1464	555	37	683	683	702	182	25	100	100	0	1341	1659	1089	65	600	600	732	695	94	50	17	0	0.879	0.737	1.034	0.876	1.643	0.503	0.773	12	104	100	1392	1840	-0.187	651	741	781	1059	17566
2	3	21	IGHG1	JHU15327	6830	4940	50	1524	2224	2206	99	703	703	724	137	18	100	100	0	1379	2881	4338	150	587	587	746	544	72	83	25	0	1.037	0.663	0.976	0.994	1.761	0.522	0.928	12	104	100	1613	3815	0.052	821	792	1521	2294	26682
2	4	21	IGHG1	JHU15327	6950	4930	50	1236	1253	359	28	681	681	722	227	31	83	67	0	1119	1568	1463	93	577	577	739	850	115	33	8	0	1.024	0.577	0.825	0.788	1.554	0.367	0.688	12	104	100	1097	1563	0.034	555	542	572	991	15037
2	5	21	BC070353.1_frag	JHU15328	7120	4940	80	919	1116	561	50	700	700	751	294	39	40	27	0	1109	2605	7468	286	603	603	806	951	117	35	19	0	0.433	0.208	0.649	0.472	4.052	0.058	0.369	52	271	100	725	2418	-1.208	219	506	416	2002	58051
2	6	21	BC070353.1_frag	JHU15328	7230	4940	60	1095	1108	370	33	698	698	756	270	35	56	41	0	1205	1493	1016	68	586	586	833	923	110	41	22	0	0.641	0.452	0.65	0.588	1.826	0.327	0.609	32	146	100	1016	1317	-0.641	397	619	410	907	35451
2	7	21	UIMC1	JHU15378	7400	4930	90	849	978	392	40	695	695	739	221	29	42	29	0	820	1237	1102	89	600	600	765	746	97	25	15	0	0.7	0.444	0.704	0.775	3.056	0.287	0.627	52	274	100	374	920	-0.515	154	220	283	637	50869
2	8	21	UIMC1	JHU15378	7500	4950	70	957	1412	1225	86	741	741	826	328	39	47	34	0	1173	1561	1457	93	621	621	1078	2047	189	13	3	0	0.391	0.714	0.631	0.618	3.833	0.394	0.364	32	185	100	768	1611	-1.354	216	552	671	940	45185
2	9	21	RPSA	JHU15365	7640	4950	50	1572	1556	340	21	702	702	733	195	26	100	92	0	2060	2290	868	37	597	597	736	723	98	92	58	0	0.595	0.504	0.559	0.523	1.495	0.499	0.687	12	104	100	2333	2547	-0.75	870	1463	854	1693	18668
2	10	21	RPSA	JHU15365	7770	4950	60	1155	1330	631	47	712	712	879	1129	128	16	3	0	1403	2073	2560	123	630	630	934	1313	140	25	13	0	0.573	0.428	0.535	0.53	2.7	0.172	0.396	32	176	100	1216	2061	-0.803	443	773	618	1443	42571
2	11	21	PAPD4	JHU15350	7910	4960	60	1358	2141	3277	153	731	731	863	781	90	44	9	0	1022	2206	3920	177	599	599	925	1496	161	22	9	0	1.482	0.877	1.153	1.028	1.876	0.903	0.85	32	169	100	1050	3017	0.568	627	423	1410	1607	68497
2	12	21	PAPD4	JHU15350	8030	4940	50	1651	2984	3864	129	679	679	707	120	16	100	100	0	1292	5733	13961	243	589	589	616	226	36	100	92	0	1.383	0.448	1.395	1.136	1.847	0.294	0.889	12	99	100	1675	7449	0.467	972	703	2305	5144	35813
2	13	21	BEND5	JHU15294	8210	4970	90	1013	4764	7545	158	695	695	847	1525	180	27	25	0	837	7625	13766	180	612	612	897	2117	236	29	25	0	1.413	0.58	0.665	0.684	4.419	0.546	0.957	52	285	100	543	11082	0.499	318	225	4069	7013	247732
2	14	21	BEND5	JHU15294	8300	4940	60	1638	5232	11619	222	745	745	814	242	29	75	66	0	1209	5463	13346	244	655	655	877	652	74	44	34	0	1.612	0.933	1.308	1.202	2.508	0.874	0.956	32	137	100	1447	9295	0.689	893	554	4487	4808	167435
2	15	21	ND	JHU15323	8450	4930	90	994	1162	418	35	771	771	836	302	36	46	29	0	836	1311	1273	97	623	623	973	2316	238	10	2	0	1.047	0.568	0.716	0.689	3.266	0.255	0.627	52	249	100	436	1079	0.066	223	213	391	688	60402
2	16	21	ND	JHU15323	8560	4960	60	1475	2289	2379	103	755	755	777	155	19	81	78	0	1741	7938	15526	195	618	618	750	467	62	69	56	3	0.641	0.21	0.479	0.516	3.33	0.143	0.759	32	114	100	1843	8854	-0.641	720	1123	1534	7320	73254
2	17	21	PRDM1	JHU15739	8720	4950	60	1173	1175	359	30	771	771	916	765	83	13	0	0	1083	1357	1272	93	628	628	977	1715	175	6	6	0	0.884	0.554	0.96	0.822	2.149	0.193	0.598	32	164	100	857	1133	-0.179	402	455	404	729	37605
2	18	21	PRDM1	JHU15739	8840	4940	50	1418	1463	294	20	814	814	1216	3642	299	0	0	0	1136	1455	677	46	648	648	1172	3932	335	0	0	0	1.238	0.804	1.013	1.092	2.174	0.894	0.926	12	104	100	1092	1456	0.308	604	488	649	807	17555
2	19	21	BC013396.2_frag	JHU15762	9000	4940	90	807	994	455	45	743	743	941	2260	240	0	0	0	657	1422	1855	130	636	636	962	2497	259	12	6	0	3.048	0.319	0.558	0.62	2.388	0.244	0.643	52	273	100	85	1037	1.608	64	21	251	786	51706
2	20	21	BC013396.2_frag	JHU15762	9120	4920	110	830	1545	4017	260	690	690	766	365	47	30	16	0	702	1706	3772	221	596	596	874	926	105	21	13	0	1.321	0.77	0.934	0.875	4.407	0.998	0.178	80	293	100	246	1965	0.401	140	106	855	1110	123632
2	21	21	CCDC37	JHU15677	9270	4930	100	816	910	308	33	740	740	813	442	54	20	3	0	651	962	731	75	593	593	853	1041	122	14	4	0	1.31	0.461	0.847	0.844	3.348	0.266	0.58	80	291	100	134	539	0.39	76	58	170	369	72772
2	22	21	CCDC37	JHU15677	9400	4950	50	1349	1422	225	15	782	782	829	176	21	100	100	0	1101	1392	872	62	580	580	728	464	63	58	17	0	1.088	0.788	1.071	1.058	1.819	0.502	0.574	12	94	100	1088	1452	0.122	567	521	640	812	17060
2	23	21	FOXA1	JHU15699	9540	4960	50	1540	1565	190	12	848	848	880	184	20	100	92	0	1474	1474	486	32	621	621	670	252	37	92	67	0	0.811	0.841	0.848	0.955	1.791	0.5	0.366	12	80	100	1545	1570	-0.302	692	853	717	853	18774
2	24	21	FOXA1	JHU15699	9630	4960	80	1083	2680	4642	173	783	783	911	1038	113	29	17	0	1499	6577	11527	175	599	599	777	801	103	50	48	0	0.333	0.317	0.438	0.351	3.17	0.325	0.589	52	230	100	1200	7875	-1.585	300	900	1897	5978	139361
2	25	21	CCDC37	JHU15678	9810	4940	70	1213	1732	2319	133	751	751	993	1536	154	9	6	0	1007	2456	4579	186	638	638	1144	3360	293	16	6	0	1.252	0.54	0.874	0.888	2.264	0.373	0.912	32	206	100	831	2799	0.324	462	369	981	1818	55412
2	26	21	CCDC37	JHU15678	9920	4940	60	1153	1105	300	27	734	734	813	287	35	63	28	0	960	1122	695	61	648	648	929	940	101	13	6	0	1.343	0.783	0.972	1.058	2.519	0.21	0.575	32	141	100	731	845	0.425	419	312	371	474	35362
2	27	21	SCNN1D	JHU15748	10070	4960	40	1274	1254	206	16	732	732	734	135	18	100	83	0	1205	1457	686	47	551	551	606	263	43	100	75	0	0.829	0.576	0.685	0.645	2.114	0.434	0.625	12	68	100	1196	1428	-0.271	542	654	522	906	15046
2	28	21	SCNN1D	JHU15748	10210	4950	80	903	1101	710	64	747	747	804	263	32	44	33	0	749	1215	1174	96	572	572	762	656	86	25	17	0	0.881	0.551	0.9	0.841	4.25	0.292	0.499	52	273	100	333	997	-0.182	156	177	354	643	57260
2	29	21	CMA1	JHU15687	10340	4960	70	1040	1023	244	23	721	721	882	1153	130	0	0	0	856	937	523	55	574	574	837	1095	130	6	3	0	1.131	0.832	0.923	0.856	2.394	0.202	0.433	32	180	100	601	665	0.178	319	282	302	363	32724
2	30	21	CMA1	JHU15687	10460	4940	80	800	996	364	36	758	758	974	1839	188	0	0	0	670	942	831	88	613	613	943	2261	239	4	2	0	0.737	0.723	0.821	0.813	2.989	0.805	0.946	52	253	100	99	567	-0.441	42	57	238	329	51780
2	31	21	MASP1	JHU15720	10620	4950	50	1413	1419	112	7	737	737	766	165	21	100	100	0	1220	1425	507	35	592	592	767	607	79	50	17	0	1.076	0.819	1.026	0.922	1.717	0.527	0.58	12	82	100	1304	1515	0.106	676	628	682	833	17022
2	32	21	MASP1	JHU15720	10730	4910	120	816	1290	2754	213	728	728	801	586	73	15	5	0	693	1554	3575	230	575	575	809	1166	144	13	8	0	0.746	0.574	0.723	0.584	4.392	0.719	0.761	120	621	100	206	1541	-0.423	88	118	562	979	154799
2	1	22	BRF1	JHU16064	6560	5080	70	1136	1046	333	31	675	675	717	209	29	56	53	0	914	1038	648	62	583	583	779	694	89	22	6	0	1.393	0.815	0.988	1.053	2.652	1.029	0.976	32	208	100	792	826	0.478	461	331	371	455	33480
2	2	22	BRF1	JHU16064	6680	5080	60	1298	1263	347	27	672	672	713	169	23	81	75	0	1294	1618	1177	72	586	586	733	561	76	63	28	0	0.884	0.573	0.74	0.699	2.105	0.333	0.689	32	157	100	1334	1623	-0.178	626	708	591	1032	40428
2	3	22	MPPE1	JHU16119	6830	5080	70	1033	1030	322	31	693	693	756	395	52	44	9	0	946	996	494	49	581	581	745	582	78	34	3	0	0.932	0.812	1.087	0.995	2.695	0.687	0.69	32	214	100	705	752	-0.102	340	365	337	415	32953
2	4	22	MPPE1	JHU16119	6950	5070	60	1130	1133	300	26	723	723	802	470	58	38	3	0	971	1171	783	66	610	610	823	828	100	19	6	0	1.127	0.731	1.032	1.21	2.99	0.397	0.518	32	166	100	768	971	0.173	407	361	410	561	36240
2	5	22	TSPAN14	JHU16140	7100	5080	60	1161	1185	341	28	707	707	732	148	20	78	63	0	1012	1210	610	50	601	601	743	510	68	38	19	0	1.105	0.785	0.923	0.914	2.181	0.143	0.368	32	172	100	865	1087	0.144	454	411	478	609	37913
2	6	22	TSPAN14	JHU16140	7230	5080	50	1809	1897	325	17	730	730	748	139	18	100	100	0	1884	2209	777	35	578	578	695	447	64	100	75	0	0.826	0.716	0.833	0.772	1.667	0.553	0.665	12	104	100	2385	2798	-0.275	1079	1306	1167	1631	22764
2	7	22	C11orf57	JHU16065	7370	5080	50	1280	1393	316	22	669	669	709	158	22	100	100	0	1147	2039	1905	93	579	579	777	1029	132	33	17	0	1.076	0.496	0.934	0.764	1.916	0.171	0.491	12	104	100	1179	2184	0.105	611	568	724	1460	16717
2	8	22	C11orf57	JHU16065	7500	5090	60	1110	1581	2308	145	717	717	761	175	22	59	53	0	1037	1974	4385	222	604	604	742	591	79	31	19	0	0.908	0.631	1.052	0.92	3.403	0.488	0.78	32	160	100	826	2234	-0.14	393	433	864	1370	50599
2	9	22	USP21	JHU16141	7630	5090	60	1278	1453	743	51	711	711	764	190	24	88	66	0	1182	1621	1431	88	605	605	724	464	64	59	34	0	0.983	0.73	0.991	1.005	2.153	0.463	0.627	32	172	100	1144	1758	-0.025	567	577	742	1016	46494
2	10	22	USP21	JHU16141	7770	5080	50	1639	1641	310	18	689	689	762	279	36	100	100	0	1453	1709	837	48	576	576	750	661	88	83	17	0	1.083	0.84	1.071	0.956	1.414	0.531	0.66	12	98	100	1827	2085	0.115	950	877	952	1133	19691
2	11	22	LPAR1	JHU16081	7910	5080	50	1590	1535	262	17	708	708	796	579	72	75	8	0	1229	1582	811	51	580	580	778	1138	146	33	8	0	1.359	0.825	1.072	1.048	1.835	0.439	0.885	12	94	100	1531	1829	0.443	882	649	827	1002	18417
2	12	22	LPAR1	JHU16081	8040	5080	50	1460	1683	587	34	687	687	760	252	33	100	92	0	1838	2628	1900	72	606	606	904	906	100	67	33	0	0.627	0.493	0.644	0.626	1.781	0.338	0.607	12	104	100	2005	3018	-0.672	773	1232	996	2022	20194
2	13	22	OR3A2	JHU16123	8180	5080	50	1343	1331	213	16	715	715	759	252	33	100	58	0	1318	1449	431	29	566	566	722	587	81	67	25	0	0.835	0.698	0.77	0.731	1.601	0.563	0.609	12	96	100	1380	1499	-0.26	628	752	616	883	15966
2	14	22	OR3A2	JHU16123	8310	5090	60	1561	1716	1223	71	756	756	816	281	34	72	56	0	1307	2850	6081	213	625	625	942	1108	117	34	16	0	1.18	0.431	1.073	0.913	2.283	0.206	0.738	32	176	100	1487	3185	0.239	805	682	960	2225	54917
2	15	22	KJ904328.1_frag	JHU16115	8450	5090	70	1347	1402	561	40	773	773	1076	2548	236	0	0	0	1396	2427	3116	128	609	609	1014	2955	291	13	6	0	0.729	0.346	0.793	0.519	4.098	0.298	0.424	32	180	100	1361	2447	-0.455	574	787	629	1818	44850
2	16	22	KJ904328.1_frag	JHU16115	8560	5070	100	786	933	458	49	756	756	947	1942	205	3	0	0	654	1020	1374	134	604	604	955	2443	255	3	3	0	0.6	0.425	0.849	1.034	2.827	0.828	0.88	80	314	100	80	593	-0.737	30	50	177	416	74610
2	17	22	IGHG1	JHU16426	8720	5080	60	1378	1374	620	45	738	738	779	269	34	66	53	0	1184	1599	1172	73	591	591	765	776	101	41	25	0	1.079	0.631	0.694	0.836	2.974	0.407	0.676	32	168	100	1233	1644	0.11	640	593	636	1008	43963
2	18	22	IGHG1	JHU16426	8840	5080	50	1633	1880	600	31	741	741	832	590	70	75	42	0	1648	2216	1483	66	640	640	758	589	77	83	50	0	0.885	0.723	0.909	0.884	1.603	0.773	0.751	12	104	100	1900	2715	-0.176	892	1008	1139	1576	22561
2	19	22	TRAC	JHU16476	9020	5100	90	983	1155	418	36	806	806	993	1154	116	4	0	0	1147	1505	1430	95	680	680	1806	7085	392	2	0	0	0.379	0.423	0.562	0.477	3.859	0.166	0.908	52	232	100	644	1174	-1.4	177	467	349	825	60082
2	20	22	TRAC	JHU16476	9140	5090	100	846	1064	478	44	742	742	871	1003	115	9	1	0	763	1171	862	73	634	634	1558	6311	405	0	0	0	0.806	0.6	0.717	0.63	2.657	0.163	0.701	80	293	100	233	859	-0.311	104	129	322	537	85139
2	21	22	MAP1S	JHU16449	9270	5080	50	1478	1461	255	17	758	758	880	709	80	50	0	0	1247	1508	659	43	615	615	962	1465	152	17	0	0	1.139	0.787	0.894	0.884	1.64	0.384	0.491	12	99	100	1352	1596	0.188	720	632	703	893	17535
2	22	22	MAP1S	JHU16449	9400	5070	80	850	1051	421	40	842	842	1043	1091	104	2	0	0	715	1086	866	79	634	634	1295	2743	211	4	0	0	0.099	0.462	0.763	0.586	3.255	0.428	0.888	52	284	100	89	661	-3.34	8	81	209	452	54652
2	23	22	IGKC	JHU16432	9540	5090	50	1463	1582	295	18	790	790	848	314	37	100	67	0	1390	1438	474	32	581	581	720	613	85	67	25	0	0.832	0.924	0.991	1.015	1.627	0.487	0.592	12	104	100	1482	1649	-0.266	673	809	792	857	18983
2	24	22	IGKC	JHU16432	9670	5090	60	1214	1850	1836	99	774	774	902	816	90	31	13	0	1112	1939	2159	111	601	601	831	993	119	25	22	0	0.861	0.804	0.766	0.772	2.007	0.824	0.918	32	169	100	951	2414	-0.216	440	511	1076	1338	59188
2	25	22	IGHA1	JHU16422	9810	5090	70	1319	2350	2948	125	790	790	828	205	24	69	66	0	1315	3835	6419	167	614	614	759	541	71	59	38	0	0.755	0.484	0.648	0.758	2.331	0.425	0.825	32	184	100	1230	4781	-0.406	529	701	1560	3221	75206
2	26	22	IGHA1	JHU16422	9910	5080	80	968	1309	951	72	760	760	803	211	26	48	40	0	982	1875	2283	121	603	603	761	651	85	40	27	0	0.549	0.432	0.841	0.6	3.761	0.244	0.286	52	240	100	587	1821	-0.866	208	379	549	1272	68052
2	27	22	IL17F	JHU16437	10060	5100	80	1023	1157	404	34	767	767	801	164	20	60	42	0	947	1424	1502	105	571	571	743	690	92	31	15	0	0.681	0.457	0.653	0.579	3.432	0.723	0.58	52	226	100	632	1243	-0.555	256	376	390	853	60187
2	28	22	IL17F	JHU16437	10200	5090	70	1254	1498	902	60	757	757	802	224	27	63	50	0	1121	2393	2529	105	610	610	776	623	80	47	41	0	0.973	0.416	0.542	0.511	2.176	0.293	0.54	32	208	100	1008	2524	-0.04	497	511	741	1783	47922
2	29	22	TCF19	JHU16474	10350	5100	70	1099	1095	389	35	722	722	892	1150	128	3	0	0	946	1157	695	60	586	586	867	1534	176	13	0	0	1.047	0.653	1.025	0.91	3.784	0.39	0.592	32	218	100	737	944	0.067	377	360	373	571	35026
2	30	22	TCF19	JHU16474	10480	5100	70	1328	1502	1380	91	807	807	1020	1405	137	6	3	0	1044	1405	1264	89	636	636	993	1737	174	13	3	0	1.277	0.904	1.007	0.868	1.867	0.785	0.89	32	208	100	929	1464	0.353	521	408	695	769	48070
2	31	22	EEF1A1	JHU16406	10630	5090	60	1214	1254	475	37	742	742	772	248	32	66	50	0	1103	1389	1162	83	586	586	771	625	81	44	22	0	0.913	0.638	0.704	0.745	2.35	0.397	0.692	32	166	100	989	1315	-0.131	472	517	512	803	40124
2	32	22	EEF1A1	JHU16406	10740	5090	40	1803	4653	6278	134	702	702	719	146	20	100	100	0	2235	4641	5076	109	565	565	894	1319	147	58	33	0	0.659	0.969	0.699	0.786	1.622	1.161	0.927	12	68	100	2771	8027	-0.601	1101	1670	3951	4076	55841
2	1	23	GLO1	JHU02438	6570	5220	50	1256	1366	391	28	654	654	694	208	29	100	83	0	1065	1266	583	46	557	557	705	593	84	33	25	0	1.185	1.004	1.195	1.162	1.833	0.714	0.441	12	104	100	1110	1421	0.245	602	508	712	709	16396
2	2	23	GLO1	JHU02438	6700	5200	60	1094	1029	379	36	660	660	720	196	27	59	53	0	1040	1552	1481	95	621	621	920	846	91	34	19	0	1.036	0.396	0.767	0.644	2.496	0.249	0.64	32	167	100	853	1300	0.051	434	419	369	931	32933
2	3	23	DR1	JHU02434	6830	5210	50	1512	1780	629	35	709	709	762	167	21	100	100	0	1594	2636	2360	89	585	585	753	630	83	100	42	0	0.796	0.522	0.734	0.667	1.961	0.315	0.567	12	92	100	1812	3122	-0.329	803	1009	1071	2051	21361
2	4	23	DR1	JHU02434	6940	5220	80	903	1066	414	38	723	723	760	162	21	54	40	0	917	1295	999	77	619	619	775	673	86	27	17	0	0.604	0.507	0.737	0.628	3.558	0.133	0.323	52	260	100	478	1019	-0.727	180	298	343	676	55425
2	5	23	LYG1	JHU03027	7090	5240	80	916	1012	356	35	720	720	788	448	56	27	6	0	823	1108	746	67	609	609	795	1054	132	19	8	0	0.916	0.585	0.667	0.683	3.122	0.543	0.572	52	237	100	410	791	-0.127	196	214	292	499	52613
2	6	23	LYG1	JHU03027	7240	5220	90	964	1086	401	36	745	745	818	435	53	35	13	0	840	1223	997	81	643	643	982	1272	129	15	4	0	1.112	0.588	0.497	0.595	3.614	0.349	0.65	52	304	100	416	921	0.153	219	197	341	580	56486
2	7	23	AP5M1	JHU03178	7380	5210	70	1291	3410	10436	306	737	737	798	228	28	69	56	0	1195	3882	11436	294	634	634	934	1206	129	28	16	3	0.988	0.823	0.714	0.925	2.956	0.891	0.949	32	180	100	1115	5921	-0.018	554	561	2673	3248	109111
2	8	23	AP5M1	JHU03178	7490	5220	80	983	1156	499	43	737	737	766	177	23	52	44	0	937	1259	917	72	616	616	715	420	58	48	31	0	0.766	0.652	0.867	0.899	2.524	0.394	0.569	52	256	100	567	1062	-0.384	246	321	419	643	60093
2	9	23	ARMC12	JHU03956	7650	5230	60	1302	1888	2259	119	772	772	824	229	27	69	56	0	1248	1507	976	64	648	648	781	525	67	56	25	0	0.883	1.299	0.845	0.957	3.378	2.118	0.488	32	148	100	1130	1975	-0.179	530	600	1116	859	60403
2	10	23	ARMC12	JHU03956	7770	5210	100	803	1007	521	51	734	734	797	215	26	34	26	0	739	1136	1085	95	603	603	796	750	94	21	14	0	0.507	0.512	0.622	0.67	3.759	0.304	0.47	80	271	100	205	806	-0.979	69	136	273	533	80592
2	11	23	ACO1	JHU03940	7890	5200	100	794	943	358	37	711	711	846	877	103	10	0	0	728	1011	1061	104	594	594	806	828	102	11	6	0	0.619	0.556	0.856	0.765	3.488	0.221	0.513	80	252	100	217	649	-0.691	83	134	232	417	75422
2	12	23	ACO1	JHU03940	8020	5220	80	1018	1132	480	42	721	721	885	949	107	12	2	0	958	1349	1142	84	610	610	993	2059	207	10	4	0	0.853	0.556	0.773	0.891	3.479	0.097	0.306	52	273	100	645	1150	-0.229	297	348	411	739	58854
2	13	23	TLX2	JHU12815	8180	5230	50	1486	1682	667	39	726	726	885	970	109	17	8	0	1422	1894	1056	55	590	590	824	704	85	67	33	0	0.913	0.733	0.879	0.858	2.073	0.521	0.493	12	104	100	1592	2260	-0.131	760	832	956	1304	20182
2	14	23	TLX2	JHU12815	8310	5220	50	1566	1531	105	6	839	839	1213	1781	146	0	0	0	1348	1674	716	42	666	666	2158	7283	337	0	0	0	1.066	0.687	1.055	0.84	2.057	0.176	0.208	12	104	100	1409	1700	0.092	727	682	692	1008	18372
2	15	23	SRSF5	JHU04389	8460	5220	50	1844	5920	12924	218	801	801	936	807	86	83	33	0	2811	6132	11582	188	681	681	1247	2320	186	42	17	0	0.49	0.939	0.986	0.822	1.887	1.179	0.957	12	104	100	3173	10570	-1.03	1043	2130	5119	5451	71042
2	16	23	SRSF5	JHU04389	8580	5210	70	1503	1933	1917	99	791	791	1025	2323	226	9	3	0	1204	1948	2031	104	657	657	1243	2958	237	9	9	0	1.302	0.885	1.163	1.113	3.319	0.796	0.407	32	208	100	1259	2433	0.38	712	547	1142	1291	61863
2	17	23	NM_001160112.1_frag	JHU19578	8720	5240	50	1917	1992	564	28	812	812	859	197	22	100	100	0	2459	3144	2257	71	656	656	834	585	70	83	75	0	0.613	0.474	0.575	0.622	2.441	0.273	0.432	12	101	100	2908	3668	-0.706	1105	1803	1180	2488	23900
2	18	23	NM_001160112.1_frag	JHU19578	8840	5210	80	920	1047	336	32	798	798	852	324	38	37	15	0	724	932	435	46	639	639	797	706	88	17	2	0	1.435	0.85	0.891	0.746	3.047	0.081	0.27	52	274	100	207	542	0.521	122	85	249	293	54438
2	19	23	Pou4f2	JHU19594	9010	5210	100	972	1807	2029	112	781	781	917	958	104	24	14	0	816	2229	3419	153	627	627	1375	5872	427	8	4	0	1.011	0.64	0.934	0.788	2.746	0.185	0.572	80	340	100	380	2628	0.015	191	189	1026	1602	144593
2	20	23	Pou4f2	JHU19594	9120	5230	50	1611	1605	320	19	760	760	778	135	17	100	100	0	1645	1972	1078	54	622	622	761	513	67	92	50	0	0.832	0.626	0.709	0.707	1.54	0.375	0.473	12	86	100	1874	2195	-0.266	851	1023	845	1350	19256
2	21	23	LHX9	JHU19585	9260	5220	90	877	1482	2235	150	773	773	829	304	36	44	29	0	786	2302	7082	307	606	606	795	586	73	29	17	0	0.578	0.418	1.098	0.959	3.39	0.396	0.813	52	324	100	284	2405	-0.791	104	180	709	1696	77067
2	22	23	LHX9	JHU19585	9400	5230	70	1356	1322	473	35	801	801	890	505	56	53	16	0	1169	1589	1397	87	627	627	1118	2069	185	13	6	0	1.024	0.542	1.112	0.939	2.379	0.07	0.092	32	210	100	1097	1483	0.034	555	542	521	962	42300
2	23	23	DLX2	JHU19565	9530	5230	70	1570	1444	483	33	818	818	1029	2508	243	0	0	0	1436	1459	870	59	591	591	969	3387	349	3	0	0	0.89	0.721	0.954	0.746	3.725	0.236	0.202	32	222	100	1597	1494	-0.168	752	845	626	868	46222
2	24	23	DLX2	JHU19565	9660	5240	50	1661	1686	243	14	844	844	1034	1341	129	0	0	0	1294	1553	637	41	621	621	1004	1732	172	17	0	0	1.214	0.903	1.039	1.03	1.669	0.042	0.088	12	99	100	1490	1774	0.28	817	673	842	932	20231
2	25	23	ND	ND	9810	5230	50	1817	1757	191	10	898	898	943	311	32	100	83	0	1329	1938	1302	67	634	634	873	774	88	42	17	0	1.322	0.659	1.038	0.893	1.932	0.369	0.493	12	81	100	1614	2163	0.403	919	695	859	1304	21086
2	26	23	ND	ND	9900	5250	80	1122	1369	797	58	783	783	975	1583	162	4	4	0	1313	3351	4346	129	606	606	827	790	95	44	33	0	0.479	0.213	0.465	0.434	3.074	0.124	0.364	52	243	100	1046	3331	-1.06	339	707	586	2745	71198
2	27	23	ND	ND	10060	5220	110	771	929	345	37	752	752	827	706	85	13	0	0	628	948	980	103	584	584	797	1050	131	8	3	0	0.432	0.486	0.937	0.811	3.556	0.545	0.638	80	347	100	63	541	-1.212	19	44	177	364	74355
2	28	23	ND	ND	10200	5230	60	1382	1469	753	51	745	745	861	1017	118	25	6	0	1106	1841	3180	172	589	589	896	1380	154	22	3	0	1.232	0.578	0.992	0.87	3.497	0.51	0.595	32	160	100	1154	1976	0.301	637	517	724	1252	46997
2	29	23	ND	ND	10360	5240	70	1207	1228	507	41	736	736	822	592	72	44	13	0	940	1340	1090	81	583	583	858	1180	137	22	13	0	1.319	0.65	0.825	0.618	3.92	0.299	0.541	32	212	100	828	1249	0.4	471	357	492	757	39285
2	30	23	ND	ND	10480	5220	60	1036	1158	436	37	793	793	835	221	26	53	38	0	1058	1516	1721	113	600	600	850	1175	138	19	9	0	0.531	0.398	0.722	0.545	2.793	0.153	0.448	32	157	100	701	1281	-0.914	243	458	365	916	37047
2	31	23	ND	ND	10630	5220	40	1419	1551	595	38	710	710	740	119	16	92	92	0	967	1355	869	64	505	505	584	345	59	67	42	0	1.535	0.989	1.064	1.162	2.007	0.706	0.552	12	68	100	1171	1691	0.618	709	462	841	850	18613
2	32	23	ND	ND	10760	5220	100	721	881	352	39	717	717	762	211	27	26	25	0	619	871	734	84	571	571	797	833	104	13	5	0	0.083	0.547	0.989	0.897	3.04	0.121	0.301	80	443	100	52	464	-3.585	4	48	164	300	70497
2	1	24	ZNF248	JHU19970	6580	5370	60	943	946	324	34	656	656	685	159	23	56	47	0	816	1032	788	76	526	526	700	577	82	22	16	0	0.99	0.573	0.775	0.813	2.266	0.058	0.098	32	151	100	577	796	-0.015	287	290	290	506	30274
2	2	24	ZNF248	JHU19970	6680	5370	50	1489	1446	232	16	694	694	711	108	15	100	100	0	1797	1819	861	47	529	529	596	294	49	92	75	0	0.627	0.583	0.673	0.691	1.945	0.291	0.459	12	70	100	2063	2042	-0.674	795	1268	752	1290	17354
2	3	24	FOXF1	JHU19898	6850	5380	120	740	1175	1309	111	682	682	712	155	21	36	31	0	709	3076	7817	254	582	582	721	529	73	26	22	0	0.457	0.198	0.554	0.489	4.924	0.169	0.586	120	494	100	185	2987	-1.131	58	127	493	2494	140974
2	4	24	FOXF1	JHU19898	6960	5370	50	1347	1396	211	15	688	688	708	137	19	100	100	0	1862	1965	809	41	568	568	692	393	56	83	75	0	0.509	0.507	0.51	0.611	1.98	0.181	0.782	12	79	100	1953	2105	-0.973	659	1294	708	1397	16752
2	5	24	ZFP30	JHU19960	7110	5360	80	889	967	307	31	717	717	751	205	27	46	29	0	792	1053	649	61	578	578	696	379	54	38	19	0	0.804	0.526	0.882	0.724	2.523	0.288	0.347	52	195	100	386	725	-0.315	172	214	250	475	50296
2	6	24	ZFP30	JHU19960	7210	5360	90	789	932	392	42	697	697	788	594	75	15	4	0	693	891	595	66	580	580	792	1050	132	8	2	0	0.814	0.756	1.063	0.854	2.345	0.672	0.257	52	207	100	205	546	-0.297	92	113	235	311	48445
2	7	24	TRIP4	JHU19953	7370	5360	60	1054	1048	272	25	696	696	763	422	55	41	6	0	971	1184	904	76	587	587	762	652	85	34	9	0	0.932	0.59	0.662	0.767	2.991	0.253	0.448	32	166	100	742	949	-0.101	358	384	352	597	33530
2	8	24	TRIP4	JHU19953	7490	5370	50	1826	2188	997	45	719	719	743	157	21	100	100	0	1505	3419	5290	154	595	595	681	414	60	83	58	0	1.216	0.52	1.103	1.039	2.466	0.217	0.523	12	104	100	2017	4293	0.283	1107	910	1469	2824	26254
2	9	24	MED15	JHU19926	7640	5360	50	1438	1424	156	10	744	744	770	136	17	100	100	0	1055	1055	166	15	606	606	796	762	95	0	0	0	1.546	1.514	1.61	1.585	1.228	0.256	0.158	12	104	100	1143	1129	0.628	694	449	680	449	17089
2	10	24	MED15	JHU19926	7770	5360	60	1130	1134	288	25	736	736	780	174	22	78	56	0	995	1305	884	67	576	576	696	454	65	47	34	0	0.94	0.546	0.728	0.74	1.889	0.34	0.573	32	134	100	813	1127	-0.089	394	419	398	729	36296
2	11	24	ZBTB11	JHU19955	7880	5350	110	808	1468	1676	114	721	721	812	719	88	25	18	0	872	4928	9927	201	577	577	719	585	81	38	26	0	0.295	0.172	0.68	0.518	5.269	0.109	0.228	80	378	100	382	5098	-1.762	87	295	747	4351	117448
2	12	24	ZBTB11	JHU19955	8040	5370	50	2058	2356	1169	49	725	725	862	749	86	58	50	0	1143	1519	1068	70	595	595	940	1605	170	8	8	0	2.432	1.765	1.666	1.879	2.151	0.769	0.214	12	104	100	1881	2555	1.282	1333	548	1631	924	28266
2	13	24	ND	ND	8190	5360	60	897	999	336	33	753	753	849	645	75	16	0	0	789	1116	1068	95	622	622	908	1235	136	13	3	0	0.862	0.498	1.085	0.865	2.332	0.134	0.16	32	173	100	311	740	-0.214	144	167	246	494	31960
2	14	24	ND	ND	8320	5380	60	1350	2689	5366	199	786	786	848	331	39	69	41	0	1128	2143	3504	163	646	646	1080	2342	216	13	6	0	1.17	1.271	0.994	0.989	2.759	1.536	0.757	32	162	100	1046	3400	0.227	564	482	1903	1497	86062
2	15	24	ND	ND	8470	5380	80	937	1097	421	38	783	783	839	280	33	38	27	0	944	1084	620	57	637	637	834	1013	121	17	2	0	0.502	0.702	0.744	0.599	2.762	0.283	0.565	52	226	100	461	761	-0.995	154	307	314	447	57035
2	16	24	ND	ND	8600	5370	90	1085	1754	2429	138	809	809	832	244	29	52	38	0	1008	2041	3542	173	644	644	1018	1609	158	15	8	0	0.758	0.676	0.904	0.747	4.149	0.363	0.309	52	281	100	640	2342	-0.399	276	364	945	1397	91209
2	17	24	ND	JHU00447	8720	5370	60	1208	1227	549	44	769	769	797	203	25	69	53	0	1015	1333	1052	78	610	610	868	1030	118	22	3	0	1.084	0.633	0.775	0.792	2.209	0.48	0.284	32	146	100	844	1181	0.116	439	405	458	723	39259
2	18	24	ND	JHU00447	8840	5360	70	1381	1375	487	35	818	818	844	211	25	69	59	0	1237	1572	1003	63	648	648	892	989	110	31	19	0	0.956	0.603	0.698	0.662	2.298	0.256	0.419	32	212	100	1152	1481	-0.065	563	589	557	924	43991
2	19	24	2016-03-05	JHU01249	9010	5380	40	1714	1757	488	27	749	749	787	211	26	100	100	0	1295	2836	4540	160	583	583	723	582	80	75	33	0	1.355	0.447	1.074	0.907	2.083	0.162	0.57	12	56	100	1677	3261	0.439	965	712	1008	2253	21083
2	20	24	2016-03-05	JHU01249	9110	5390	80	1081	1207	551	45	751	751	846	1069	126	10	2	0	973	1262	947	75	572	572	726	1164	160	23	8	0	0.823	0.661	0.978	0.659	4.577	0.395	0.29	52	267	100	731	1146	-0.281	330	401	456	690	62764
2	21	24	USP53_frag	JHU01919	9270	5370	60	1190	1178	340	28	738	738	768	147	19	78	63	0	984	1043	431	41	567	567	669	420	62	47	16	0	1.084	0.924	0.855	0.954	1.579	0.711	0.642	32	166	100	869	916	0.116	452	417	440	476	37686
2	22	24	USP53_frag	JHU01919	9390	5370	70	1371	1316	369	28	743	743	759	138	18	84	75	0	1299	2213	2375	107	560	560	628	356	56	66	53	0	0.85	0.347	0.788	0.652	3.339	0.148	0.383	32	210	100	1367	2226	-0.235	628	739	573	1653	42111
2	23	24	IGKC	JHU02036	9520	5370	50	1736	1649	370	22	818	818	820	132	16	92	92	0	1855	2179	1109	50	604	604	661	311	47	100	75	0	0.734	0.528	0.515	0.553	2.082	0.436	0.58	12	92	100	2169	2406	-0.447	918	1251	831	1575	19787
2	24	24	IGKC	JHU02036	9650	5360	80	1110	1373	700	50	844	844	875	199	22	54	44	0	1104	1750	2171	124	622	622	765	556	72	44	25	0	0.552	0.469	0.594	0.589	2.976	0.212	0.485	52	287	100	748	1657	-0.858	266	482	529	1128	71419
2	25	24	RPSA	JHU02089	9810	5370	50	2019	2086	833	39	844	844	1221	2400	196	8	0	0	2388	2631	1489	56	651	651	1232	1722	139	50	17	0	0.676	0.627	0.712	0.709	2.165	4.18	0.19	12	104	100	2912	3222	-0.564	1175	1737	1242	1980	25036
2	26	24	RPSA	JHU02089	9920	5370	50	1310	1413	367	25	769	769	972	1240	127	17	0	0	1951	2093	917	43	626	626	1083	1565	144	42	8	0	0.408	0.439	0.424	0.461	2.121	0.201	0.263	12	100	100	1866	2111	-1.292	541	1325	644	1467	16956
2	27	24	INTS10	JHU02057	10070	5360	80	952	1194	617	51	766	766	930	1443	155	6	0	0	732	1176	1047	89	591	591	886	1274	143	15	6	0	1.319	0.732	0.857	0.868	3.665	0.203	0.244	52	268	100	327	1013	0.4	186	141	428	585	62078
2	28	24	INTS10	JHU02057	10210	5360	70	1405	1344	498	37	773	773	791	168	21	72	66	0	1205	1316	658	50	584	584	730	498	68	63	28	0	1.018	0.78	0.746	0.887	2.732	0.317	0.29	32	186	100	1253	1303	0.025	632	621	571	732	43015
2	29	24	DUOXA1	JHU03291	10360	5380	60	1302	1349	376	27	750	750	851	681	80	28	3	0	1259	2104	2618	124	615	615	833	1202	144	22	13	0	0.857	0.402	0.776	0.715	3.035	0.158	0.462	32	154	100	1196	2088	-0.222	552	644	599	1489	43152
2	30	24	DUOXA1	JHU03291	10470	5380	60	1255	1219	374	30	761	761	912	807	88	19	0	0	956	1215	956	78	610	610	784	683	87	28	13	0	1.428	0.757	0.817	0.809	2.447	0.474	0.103	32	154	100	840	1063	0.514	494	346	458	605	39022
2	31	24	CSAG2	JHU03870	10620	5370	50	1708	1677	210	12	721	721	753	148	19	100	100	0	2254	2485	1417	57	543	543	683	623	91	100	67	0	0.577	0.492	0.612	0.586	1.733	0.355	0.456	12	104	100	2698	2898	-0.794	987	1711	956	1942	20119
2	32	24	CSAG2	JHU03870	10740	5380	60	1382	1463	713	48	721	721	777	217	27	69	69	0	1382	1713	1442	84	559	559	765	702	91	53	22	0	0.803	0.643	0.812	0.777	2.875	0.346	0.37	32	172	100	1484	1896	-0.316	661	823	742	1154	46826
2	1	25	RS1	JHU19050	6570	5500	50	1408	1392	390	28	641	641	691	233	33	100	58	0	1327	1885	1161	61	539	539	706	566	80	83	33	0	0.973	0.558	0.685	0.659	1.912	0.337	0.42	12	89	100	1555	2097	-0.039	767	788	751	1346	16702
2	2	25	RS1	JHU19050	6680	5470	100	815	1088	962	88	656	656	717	419	58	29	11	0	859	1552	2422	156	546	546	758	1065	140	19	10	0	0.508	0.429	0.611	0.522	3.648	0.163	0.275	80	345	100	472	1438	-0.977	159	313	432	1006	87054
2	3	25	PDE11A	JHU19039	6840	5500	50	1562	6975	17867	256	634	634	667	158	23	92	83	0	2174	7835	18276	233	555	555	741	770	103	75	50	8	0.573	0.871	0.675	0.576	2.441	0.998	0.953	12	80	100	2547	13621	-0.803	928	1619	6341	7280	83700
2	4	25	PDE11A	JHU19039	6950	5510	70	1110	1219	548	44	692	692	721	152	21	69	63	0	1190	1693	1549	91	604	604	817	753	92	44	22	0	0.713	0.484	0.718	0.68	2.95	0.186	0.441	32	199	100	1004	1616	-0.487	418	586	527	1089	39004
2	5	25	LCN8	JHU19019	7110	5500	60	1174	1122	362	32	698	698	733	195	26	66	56	0	1056	1241	764	61	551	551	697	563	80	41	16	0	0.943	0.614	1.02	0.71	2.755	0.43	0.391	32	170	100	981	1114	-0.085	476	505	424	690	35894
2	6	25	LCN8	JHU19019	7280	5490	120	823	1162	1193	102	713	713	771	363	47	28	16	0	869	3267	5400	165	595	595	775	657	84	32	27	0	0.401	0.168	0.416	0.378	4.878	0.138	0.291	120	386	100	384	3121	-1.317	110	274	449	2672	139425
2	7	25	YS002	JHU19025	7390	5520	90	856	1475	2048	138	707	707	787	340	43	46	37	0	792	1997	4179	209	601	601	799	718	89	33	21	0	0.78	0.55	0.854	0.758	2.986	0.46	0.836	52	175	100	340	2164	-0.358	149	191	768	1396	76707
2	8	25	YS002	JHU19025	7500	5500	60	1319	1230	400	32	722	722	828	537	64	56	3	0	1093	1404	952	67	597	597	737	548	74	44	22	0	1.204	0.629	0.993	0.693	2.623	0.331	0.345	32	148	100	1093	1315	0.267	597	496	508	807	39368
2	9	25	KRTAP10-1	JHU19018	7650	5510	70	1603	1710	750	43	787	787	1102	2057	186	9	0	0	1220	1713	1254	73	614	614	1119	2412	215	19	3	0	1.347	0.84	1.151	0.891	4.304	0.415	0.304	32	218	100	1422	2022	0.429	816	606	923	1099	54732
2	10	25	KRTAP10-1	JHU19018	7770	5510	60	1365	1604	1117	69	736	736	1035	2112	204	6	3	0	1301	1738	1374	79	580	580	1016	2656	261	16	3	0	0.872	0.75	0.866	0.698	2.636	0.576	0.364	32	162	100	1350	2026	-0.197	629	721	868	1158	51331
2	11	25	OR6C68	JHU19037	7910	5510	50	1825	1780	213	11	738	738	815	261	32	100	100	0	1922	2237	1373	61	616	616	903	906	100	67	33	0	0.832	0.643	0.913	0.832	1.879	0.435	0.598	12	104	100	2393	2663	-0.265	1087	1306	1042	1621	21354
2	12	25	OR6C68	JHU19037	8040	5510	60	1280	1248	467	37	758	758	795	174	21	63	59	0	1206	1546	1056	68	619	619	708	395	55	66	34	0	0.889	0.529	0.895	0.616	2.956	0.252	0.333	32	164	100	1109	1417	-0.169	522	587	490	927	39925
2	13	25	ANGPT4	JHU18975	8180	5510	60	1321	1244	387	31	743	743	759	150	19	69	63	0	1260	1516	1184	78	566	566	629	306	48	63	53	0	0.833	0.527	0.774	0.644	2.891	0.164	0.387	32	156	100	1272	1451	-0.264	578	694	501	950	39821
2	14	25	ANGPT4	JHU18975	8300	5510	80	1333	1414	549	38	824	824	861	214	24	60	56	0	1110	1634	1632	99	641	641	894	1704	190	17	8	0	1.085	0.594	1.078	0.886	2.701	0.287	0.511	52	259	100	978	1583	0.118	509	469	590	993	73503
2	15	25	WNT8B	JHU19064	8470	5500	80	1117	1953	3985	204	784	784	887	755	85	29	13	0	1014	2268	5570	245	631	631	908	1842	202	17	6	0	0.869	0.714	0.864	0.93	3.742	0.727	0.917	52	217	100	716	2806	-0.202	333	383	1169	1637	101553
2	16	25	WNT8B	JHU19064	8560	5510	70	1806	2845	3317	116	762	762	813	221	27	84	81	0	1507	3117	5921	189	627	627	926	1675	180	31	13	0	1.186	0.837	1.069	1.181	2.693	0.566	0.805	32	170	100	1924	4573	0.247	1044	880	2083	2490	91036
2	17	25	THBS3	JHU19436	8710	5510	50	1649	1583	305	19	793	793	882	543	61	83	8	0	1746	1966	875	44	605	605	772	583	75	83	50	0	0.75	0.58	0.614	0.643	1.748	0.681	0.313	12	104	100	1997	2151	-0.415	856	1141	790	1361	18991
2	18	25	THBS3	JHU19436	8850	5510	60	1659	4245	9808	231	797	797	865	391	45	69	56	0	1491	3751	8804	234	606	606	697	418	59	75	53	0	0.974	1.096	1.057	0.836	2.441	1.113	0.975	32	172	100	1747	6593	-0.038	862	885	3448	3145	135851
2	19	25	PIK3C2B	JHU19415	8980	5510	60	1393	1337	581	43	774	774	800	178	22	69	63	0	1648	2694	2857	106	592	592	677	382	56	75	53	0	0.586	0.268	0.36	0.387	3.025	0.199	0.691	32	168	100	1675	2665	-0.771	619	1056	563	2102	42769
2	20	25	PIK3C2B	JHU19415	9110	5520	60	1627	1674	760	45	771	771	808	209	25	78	72	0	1570	2404	2423	100	590	590	732	635	86	59	41	0	0.873	0.498	0.779	0.669	2.249	0.135	0.317	32	156	100	1836	2717	-0.195	856	980	903	1814	53573
2	21	25	NRG3	JHU19408	9250	5510	70	1570	1749	974	55	748	748	782	164	20	88	81	0	1507	2556	2798	109	551	551	713	644	90	63	47	0	0.86	0.499	0.763	0.802	2.756	0.334	0.612	32	219	100	1778	3006	-0.218	822	956	1001	2005	55980
2	22	25	NRG3	JHU19408	9380	5520	70	1782	1877	910	48	757	757	878	1346	153	31	6	0	1368	2124	2280	107	556	556	808	2256	279	19	6	0	1.262	0.714	1.054	1.04	2.028	0.579	0.907	32	199	100	1837	2688	0.336	1025	812	1120	1568	60074
2	23	25	LTBP3	JHU19398	9520	5490	100	884	1244	979	78	795	795	865	987	114	13	5	0	834	2777	5739	206	601	601	769	1670	217	20	14	0	0.382	0.206	0.442	0.405	4.29	0.173	0.365	80	372	100	322	2625	-1.388	89	233	449	2176	99484
2	24	25	LTBP3	JHU19398	9670	5510	70	1557	2406	3107	129	824	824	948	1007	106	44	16	0	1292	2681	4298	160	634	634	970	2335	240	22	9	0	1.114	0.773	1.023	0.808	2.663	0.541	0.85	32	217	100	1391	3629	0.156	733	658	1582	2047	77000
2	25	25	PCSK1	JHU19412	9810	5510	60	1633	3471	7523	216	858	858	1086	1035	95	38	19	0	1506	3616	6831	188	675	675	1617	3925	242	19	9	0	0.933	0.888	0.944	0.827	2.321	1.103	0.901	32	157	100	1606	5554	-0.101	775	831	2613	2941	111059
2	26	25	PCSK1	JHU19412	9930	5530	80	1078	1303	766	58	832	832	973	963	98	15	4	0	946	1371	1845	134	622	622	1071	2917	272	4	2	0	0.759	0.629	0.917	0.803	2.984	0.231	0.573	52	274	100	570	1220	-0.397	246	324	471	749	67735
2	27	25	PHOSPHO1	JHU19414	10080	5520	50	1759	4458	6813	152	838	838	864	167	19	100	92	0	1751	3161	3072	97	573	573	683	479	70	75	50	0	0.782	1.399	1.083	0.916	2.365	2.087	0.755	12	98	100	2099	6208	-0.355	921	1178	3620	2588	53501
2	28	25	PHOSPHO1	JHU19414	10190	5480	80	843	1222	1195	97	766	766	794	162	20	40	35	0	817	1740	2332	134	584	584	698	454	65	38	23	0	0.33	0.394	0.61	0.622	4.171	0.293	0.473	52	272	100	310	1612	-1.597	77	233	456	1156	63524
2	29	25	FAHD2B	JHU19383	10360	5510	70	1164	1156	455	39	711	711	768	283	36	56	41	0	1121	1502	1454	96	575	575	772	801	103	38	13	0	0.83	0.48	0.7	0.555	3.049	0.21	0.242	32	206	100	999	1372	-0.269	453	546	445	927	36987
2	30	25	FAHD2B	JHU19383	10490	5520	80	1103	1511	860	56	769	769	835	518	62	42	31	0	1543	2813	4403	156	583	583	744	695	93	60	44	0	0.348	0.333	0.473	0.515	3.551	0.198	0.416	52	267	100	1294	2972	-1.523	334	960	742	2230	78591
2	31	25	AATK	JHU19353	10620	5520	50	1747	2152	1259	58	744	744	866	763	88	92	17	0	1946	2429	1742	71	568	568	778	883	113	67	33	0	0.728	0.757	0.655	0.862	2.231	0.533	0.341	12	104	100	2381	3269	-0.458	1003	1378	1408	1861	25821
2	32	25	AATK	JHU19353	10750	5510	50	1979	1890	431	22	723	723	756	167	22	100	92	0	2246	2123	806	37	565	565	694	531	76	92	75	0	0.747	0.749	0.884	0.813	1.721	0.538	0.583	12	104	100	2937	2725	-0.42	1256	1681	1167	1558	22677
2	1	26	C5orf60_frag	JHU17028	6570	5630	50	1406	1471	405	27	649	649	687	159	23	100	92	0	1513	1601	530	33	540	540	675	444	65	83	50	0	0.778	0.775	0.897	0.809	1.539	0.53	0.644	12	100	100	1730	1883	-0.362	757	973	822	1061	17646
2	2	26	C5orf60_frag	JHU17028	6680	5640	70	1459	1423	530	37	654	654	727	320	44	75	53	0	1695	2071	1263	60	571	571	823	882	107	56	41	0	0.716	0.513	0.613	0.586	1.881	0.332	0.543	32	216	100	1929	2269	-0.482	805	1124	769	1500	45540
2	3	26	RIPPLY2	JHU17086	6830	5640	60	1240	1379	1159	84	665	665	746	577	77	50	6	0	985	1435	1656	115	565	565	896	1567	174	9	6	0	1.369	0.821	0.957	0.925	1.631	0.679	0.808	32	142	100	995	1584	0.453	575	420	714	870	44121
2	4	26	RIPPLY2	JHU17086	6940	5650	90	776	973	502	51	686	686	723	209	28	42	31	0	665	975	681	69	573	573	795	837	105	17	6	0	0.978	0.714	0.704	0.686	3.014	0.298	0.737	52	253	100	182	689	-0.032	90	92	287	402	50605
2	5	26	LIM2	JHU17066	7110	5640	50	1834	2041	975	47	692	692	720	171	23	100	100	0	2247	3180	2616	82	541	541	664	498	75	100	75	0	0.669	0.511	0.637	0.631	1.578	0.368	0.686	12	104	100	2848	3988	-0.579	1142	1706	1349	2639	24496
2	6	26	LIM2	JHU17066	7230	5640	60	1410	1399	486	34	735	735	794	321	40	66	50	0	1370	1819	1498	82	611	611	846	812	95	50	19	0	0.889	0.55	0.85	0.563	2.91	0.276	0.415	32	166	100	1434	1872	-0.169	675	759	664	1208	44766
2	7	26	C14orf105	JHU17025	7400	5640	100	765	1029	811	78	720	720	782	293	37	28	16	0	726	1296	2476	191	603	603	781	646	82	16	11	0	0.366	0.446	0.785	0.688	4.453	0.292	0.668	80	311	100	168	1002	-1.451	45	123	309	693	82317
2	8	26	C14orf105	JHU17025	7500	5650	50	1407	1567	378	24	687	687	711	140	19	100	100	0	1489	1637	691	42	561	561	670	480	71	83	50	0	0.776	0.818	0.983	0.928	1.723	0.654	0.606	12	80	100	1648	1956	-0.366	720	928	880	1076	18808
2	9	26	BROX	JHU17024	7650	5660	60	1256	1197	378	31	725	725	737	120	16	75	63	0	989	1201	689	57	568	568	623	275	44	69	38	0	1.261	0.746	0.825	0.726	2.354	0.208	0.284	32	137	100	952	1105	0.335	531	421	472	633	38316
2	10	26	BROX	JHU17024	7770	5640	60	1333	1816	2511	138	798	798	822	189	22	72	63	0	1205	2613	7412	283	624	624	752	525	69	53	19	0	0.921	0.512	0.874	0.777	1.961	0.344	0.963	32	163	100	1116	3007	-0.119	535	581	1018	1989	58104
2	11	26	FSCN2	JHU17051	7920	5640	60	1572	1455	555	38	792	792	828	202	24	69	63	0	1372	1631	1275	78	657	657	903	686	75	53	16	0	1.091	0.681	1.016	0.889	1.876	0.406	0.573	32	156	100	1495	1637	0.126	780	715	663	974	46567
2	12	26	FSCN2	JHU17051	8050	5650	100	804	964	383	39	777	777	852	562	65	21	1	0	647	1080	827	76	610	610	811	1089	134	16	5	0	0.73	0.398	0.861	1.045	5.261	0.368	0.63	80	347	100	64	657	-0.455	27	37	187	470	77117
2	13	26	SLC22A14	JHU17090	8190	5650	60	1747	1956	1434	73	784	784	890	783	87	53	25	0	1711	3631	4674	128	609	609	845	1382	163	44	28	0	0.874	0.388	0.76	0.653	2.415	0.302	0.801	32	160	100	2065	4194	-0.195	963	1102	1172	3022	62590
2	14	26	SLC22A14	JHU17090	8310	5650	40	1895	1938	266	13	889	889	922	305	33	100	100	0	2037	2818	2078	73	641	641	874	1079	123	67	25	0	0.721	0.482	0.788	0.638	2.092	0.251	0.418	12	68	100	2402	3226	-0.473	1006	1396	1049	2177	23256
2	15	26	CYLC1	JHU17039	8450	5650	50	2012	1981	288	14	775	775	793	148	18	100	100	0	1639	1918	917	47	581	581	689	480	69	100	75	0	1.169	0.902	1.074	1	1.481	0.554	0.647	12	104	100	2295	2543	0.226	1237	1058	1206	1337	23771
2	16	26	CYLC1	JHU17039	8570	5650	70	1591	2073	2187	105	750	750	787	213	27	75	72	0	1512	2599	3501	134	589	589	928	1717	185	25	9	0	0.911	0.658	0.898	0.774	2.319	0.265	0.34	32	218	100	1764	3333	-0.134	841	923	1323	2010	66329
2	17	26	MAP4K1	JHU17309	8720	5640	60	1434	2061	2590	125	795	795	1020	1235	121	25	6	0	1339	2507	4547	181	601	601	1095	2807	256	16	6	0	0.866	0.664	0.978	0.804	2.624	0.407	0.729	32	172	100	1377	3172	-0.208	639	738	1266	1906	65938
2	18	26	MAP4K1	JHU17309	8850	5650	60	1301	1428	660	46	771	771	847	419	49	53	44	0	1278	2646	3628	137	580	580	685	418	61	66	47	0	0.759	0.318	0.695	0.558	3.368	0.116	0.299	32	172	100	1228	2723	-0.397	530	698	657	2066	45700
2	19	26	GRK7	JHU17298	9000	5650	60	1846	3533	5107	144	822	822	887	370	41	66	53	0	1575	5341	9965	186	611	611	704	529	75	66	44	0	1.062	0.573	0.843	0.886	3.131	0.484	0.775	32	168	100	1988	7441	0.087	1024	964	2711	4730	113063
2	20	26	GRK7	JHU17298	9120	5640	50	1940	1878	541	28	740	740	764	145	18	100	92	0	2539	2318	1075	46	589	589	656	318	48	92	75	0	0.615	0.658	0.726	0.848	2.642	0.503	0.645	12	104	100	3150	2867	-0.7	1200	1950	1138	1729	22536
2	21	26	FGFR3	JHU17296	9260	5660	70	1452	1521	614	40	742	742	784	222	28	81	66	0	1458	2064	1528	74	550	550	673	456	67	75	50	0	0.782	0.515	0.655	0.602	1.751	0.428	0.553	32	222	100	1618	2293	-0.355	710	908	779	1514	48685
2	22	26	FGFR3	JHU17296	9390	5650	70	1586	2595	4277	164	797	797	1036	2331	225	9	6	0	1939	3992	7087	177	587	587	955	2443	255	22	16	0	0.584	0.528	0.744	0.688	3.169	0.594	0.726	32	212	100	2141	5203	-0.777	789	1352	1798	3405	83043
2	23	26	LMTK2	JHU17307	9540	5650	60	1508	1565	654	41	780	780	1079	2628	243	0	0	0	1116	1818	1938	106	579	579	928	2611	281	13	3	0	1.356	0.634	1.127	0.992	2.516	0.758	0.46	32	166	100	1265	2024	0.439	728	537	785	1239	50083
2	24	26	LMTK2	JHU17307	9660	5660	60	1718	1747	935	53	738	738	769	147	19	81	72	0	1908	3398	5082	149	570	570	699	536	76	66	56	0	0.732	0.357	0.52	0.603	2.372	0.164	0.476	32	155	100	2318	3837	-0.449	980	1338	1009	2828	55896
2	25	26	DAPK1	JHU17136	9810	5660	70	1469	1754	2252	128	838	838	914	661	72	41	6	0	1388	2177	3787	173	605	605	819	1073	131	34	13	0	0.806	0.583	0.889	0.879	2.962	0.468	0.769	32	223	100	1414	2488	-0.311	631	783	916	1572	56118
2	26	26	DAPK1	JHU17136	9930	5650	40	1802	1901	278	14	747	747	789	218	27	100	100	0	2174	2429	1033	42	580	580	750	915	122	83	33	0	0.662	0.624	0.637	0.718	1.72	0.456	0.704	12	68	100	2649	3003	-0.595	1055	1594	1154	1849	22806
[truncated: 45,798 more rows]
[truncated: 6 more columns]

## Sheet: F532 Median-top 40
Block	Row	Column	Name	ID	X	Y	Dia.	F635 Median	F635 Mean	F635 SD	F635 CV	B635	B635 Median	B635 Mean	B635 SD	B635 CV	% > B635+1SD	% > B635+2SD	F635 % Sat.	F532 Median	F532 Mean	F532 SD	F532 CV	B532	B532 Median	B532 Mean	B532 SD	B532 CV	% > B532+1SD	% > B532+2SD	F532 % Sat.	Ratio of Medians (635/532)	Ratio of Means (635/532)	Median of Ratios (635/532)	Mean of Ratios (635/532)	Ratios SD (635/532)	Rgn Ratio (635/532)	Rgn R2 (635/532)	F Pixels	B Pixels	Circularity	Sum of Medians (635/532)	Sum of Means (635/532)	Log Ratio (635/532)	F635 Median - B635	F532 Median - B532	F635 Mean - B635	F532 Mean - B532	F635 Total Intensity
[truncated: 39 more rows]
[truncated: 6 more columns]
